# Supplementary material for: What does it mean if a patient is positive for anti-Jo-1 in routine hospital practice? A retrospective nested case-control study
Source: F1000Res. 2018 Jun 4;7:698. [Version 1] doi: 10.12688/f1000research.14834.1 (PMC6058461; doi:10.12688/f1000research.14834.1)
Supplement: Complete data for all participants regarding disease status and results of extractable nuclear antigen (ENA) testing — Data are presented as ENA-negative controls, Jo-1-positive patients and data pooled from all patients. [file f1000research-7-16147-s0000.tgz]

Archive with 1 entries (1 files):
- 3d53d8aa-07db-4491-ac1c-b93ae7656758_All_patients_&_Clinical_Data_Jo-1_+ve_and_controls_for_publication.xlsx
