# Supplementary material for: What does it mean if a patient is positive for anti-Jo-1 in routine hospital practice? A retrospective nested case-control study
Source: F1000Res. 2018 Jun 4;7:698. [Version 1] doi: 10.12688/f1000research.14834.1 (PMC6058461; doi:10.12688/f1000research.14834.1)
Supplement: Complete data for all participants regarding disease status and results of extractable nuclear antigen (ENA) testing — Data are presented as ENA-negative controls, Jo-1-positive patients and data pooled from all patients. [file f1000research-7-16147-s0000.tgz › 3d53d8aa-07db-4491-ac1c-b93ae7656758_All_patients_&_Clinical_Data_Jo-1_+ve_and_controls_for_publication.xlsx]

## Sheet: ENA -ve Controls Clinical
Date of Test	Age	Sex	Patient Alive? Yes/ no	cause of death	ANA	ANA titre	DsDNA ELISA	dsDNA crithedia	Scl-70 result	Ro/ssa	La/ssb	Sm	RNP	Jo-1 Level	Rheumatoid Factor?	CCP if done	Previous or repeat Jo-1 measurement? Give details	myositis recorded? Yes or no or not recorded	CK checked? Yes/ no	CK level (highest reading)	Muscle Biopsy (Yes / No / Don't know)	Diagnosis of muscle disease? Specify.	Diagnosis of ILD? Yes/ No	CXR	CXR details	CT chest? Yes /no	Ct detail	PFT? Yes/no	PFT detail	Raynauds recorded (Yes or No)	Inflammatory arthritis recorded (Yes or No)	Skin Rash? Please specify.	Sclerodactyly recorded? Yes / No	Mechanic's Hands' recorded? Yes / No	Malignancy (current or previous) ? Yes/no	Malignancy (current or previous) - give details	Describe any other relevant clinical findings	All Clinical Diagnoses
6.2.13	70	M	Y		ND	ND	<20	NEGATIVE	NA	NA	NA	NA	NA	NA	ND	53	NO	NO	YES	50	NO	NO	NO	YES	NORMAL	NO		NO		NO	YES	NO	NO	NO	NO	NO		RA, PAST TB, OA, SPINAL STENOSIS, FRACTURES, HTN
18.12.14	24	M	Y		NEAGTIVE		ND	ND	NA	NA	NA	NA	NA	NA	111	0	NO		NO		NO	NO	NO	NO		NO		NO		NO	NO	NO	NO	NO	NO	NO	NIL	ACCESSORY NAVICULAR
2014-05-15	37.3014	F	Y	NA	Neg	NA	<20	Neg	NA	NA	NA	NA	NA	NA	<14	ND	None	No	Yes	41	No	No	No	Multiple - last in Mar 2015, increased soft tissue shadowing at base attribted to soft tissues	As above	No but CT of coronaries, cardiac MRI etc	There is no significant incidental abnormality in the	adjacent lungs, bones and upper abdomen on the full field of viewed images	Done 1/7/10 - no intrinsic lung disease	No	No	No - possible Tinea only	No	No	No	No	Tetralogy of Fallot, cover double outlet right ventricle type. Initial R sided shunt. Patch repair. Pulmonary valve 2003. Perimount valve obstruction - replaced July 015. Ankle injury (severe). Fibromyalgia.
17.7.14	17	M	y	NA	negative	NA	ND	ND	NA	NA	NA	NA	NA	NA	ND	0	ND	no	no		no	no	no	no		no		no		no	no	no	no	no	no	no	no	Idiopathic chondrolysis of right hip.
2014-01-10	17.5973	M	Y	NA	negative	NA	ND	ND	NA	NA	NA	NA	NA	NA	ND	ND	None	No	No	NA	No	No	No	Done subsequently because of pneumothorax occurrence	As above - no other lung disease	No	NA	No	NA	No	No	Yes - pressure related capilliritis	No	No	No	No	Presented with isolated foot rash - screened for reassurance	Pressure related capilliritis, subsequent development of pneumothorax
2013-02-25	19.4603	M	Y	NA	negative	NA	negative	negative	NA	NA	NA	NA	NA	NA	ND	ND	None	No	No	NA	No	No	No	Normal 25/2/13	As above	ND	NA	No	NA	No	No	No	No	No	No	No	None	Familial hypouricaemia.
8.4.14 & 10.4.14	20	F	Y	NA	NEGATIVE	NA	<20	NEGATIVE	NA	NA	NA	NA	NA	NA	21	1	NO	NO	YES	29	NO			YES	NORMAL	NO	NA	NO	NA	NO	NO	VASCULITIC RASH	NO	NO	NO	NO	HSP	Probable HenochSchonleinpurpura. Leukocytoclastic vasculitis on skin biopsy, 2014
2013-02-21	22.9863	F	Yes	NA	negative	NA	negative	negative	NA	NA	NA	NA	NA	NA	positive (15 iu/ml, normal 14)	ND	None	No	Yes	59	No	No	No	Normal 20/2/13	Normal	No	NA	No	NA	Yes	No	No	No	No	No	No	None	Raynauds, dry eyes, dry mouth, fatigue
7.1.14 & 28.3.14	23	F	Y	NA	negative	NA	<20	NA	NA	NA	NA	NA	NA	NA	<14	1	no	no	no	NA	no	no	no	no	NA	no	NA	no	NA	no	no	no	no	no	no	no	Non-specific rheumatism/ Knee pain	Vitamin D deficiency/Maltracking of the right patella
29.10.14	23	M	YES		NEGATIVE	NA	<20	NEGATIVE	NA	NA	NA	NA	NA	NA	ND	ND	NO	NO	YES	110	NO	NO	NO	YES	NORMAL	NO		NO		NO	NO	NO	NO	NO	NO	NO	Profound myalgia. LOW VITAMIN D	Gitelman syndrome, VSD
13.9.13 & 23.7.14	24	f	y		negative	NA	<20	negative	na	na	na	na	na	na	<14	1	no	no	no		no	no	yes	yes	nad	yes	There is a tiny calcified granuloma in the anterior segment of the right lower lobe. The lungs are otherwise clear and there is no evidence of interstitial lung disease. No endobronchial lesion. No significant mediastinal nodes. A small amount of residual thymic tissue is within normal limits for a patient of this age. No abnormality in the imaged upper abdomen. No other relevant finding	yes	significantly impaired gas transfer	no	yes	localised morphoea	no	no	no	no	localised morphoea	Previously diagnosed with juvenile psoriatic arthritis Morphoea/ Localised scleroderma
2013-03-11	31.6575	F	Y	NA	negative	NA	negative	negative	NA	NA	NA	NA	NA	NA	ND	ND	None	No	No	NA	No	No	No	ND	NA	No	NA	No	No	No	No	No	No	No	No	No	None	Clinically isolated syndrome of presumed demyelination
12.12.13	32	F	Y		NEGATIVE		<20	NEGATIVE	NA	NA	NA	NA	NA	NA	<14	NEGATIVE	YES-NEGATIVE	no	NO		no	no	no	YES	NA	NO		NO		no	yes	no	no	no	no	no		Mild seronegative inflammatory arthritis, Thyroid problems since 2008. Anaemia. C-section in 2009 and 2010. B12 injections every 10 weeks.Gilbert’s syndrome
21.5.14	34	f	y		negative		<20	negative	na	na	na	na	na	na	<14	1	no	no	no		no	no	no	yes	Azygos fissure noted. The lungs and pleura are clear with no evidence of collapse or consolidation. Normal heart and mediastinum	no		no	had sleep studies	no	yes	no	no	no	no	no		• Seronegative rheumatoid arthritis • Microscopic polyangiitis • Acute nephritic syndrome // Diffuse crescentic glomerulonephritis • Chronic renal failure
13.5.14	38	F	Y	NA	NEGATIVE	NA	ND	ND	NA	NA	NA	NA	NA	NA	ND	ND	NO	NO	ND	NA	NO	NO	NO	NO	NA	NO	NA	NO	NA	NO	NO	NO	NO	NO	NO	NO	NO	third nerve palsy
24.4.14	41	F	YES	NA	NEGATIVE	NA	<20	NEGATIVE	NA	NA	NA	NA	NA	NA	ND	ND	NO	NO	NO	NA	NO	NO	NO	YES	There is right upper lobe lung consolidation	YES	No PE. Multifocal consolidation in the right upper lobe likely to represent atypical pneumonia.	NO	NA	NO	NO	NO	NO	NO	NO	NO	ONLY ONE ADMISSION TO A&E	ATYPICAL PNEUMONIA.
3.4.14	41	F	Y		NEGATIVE		ND	ND	NA	NA	NA	NA	NA	NA	ND	1	NO	NO	NO		NO	NO	NO	NO		NO		NO		NO	NO	NO	NO	NO	NO	NO		OA, BACK PAIN
2014-11-03	41.7452	F	Y	NA	negative	NA	<20	negative	NA	NA	NA	NA	NA	NA	ND	Not done	None	No	No	NA	No	No	No	Not done recently	Normal in 2003	No	NA	No	NA	No	No	No	No	No	No	No	Seen with headaches and parotitis - scans normal	Headache, previous parotitis, previous hiradenitis groin (excised surgically)
2014-09-01	44.0603	F	Y	NA	negative	NA	<20	negative	NA	NA	NA	NA	NA	NA	Not done but done by GP no result	Not done	None	No	No	NA	No	No	No	Not done	NA	No	NA	No	NA	No	Yes	Yes - urticarial	No	No	No	No	Urticarial rash and joint pain, acute presentation. Seen in Dermatology and by GP given steroids and anti-histamines	Likely self-limiting urticarial vascultis
14.10.13	47	F	Y		NEGATIVE		<20	ND	NA	NA	NA	NA	NA	NA	ND	1	NO	NO	YES	63	NO	NO	NO	YES	NORMAL	NO		NO		NO	NO	NO	NO	NO	NO		FAMILY HISTORY OF CREST. US HANDS NO SYNOVITIS	NIL
30.7.14	48	f	y		negative		<20	negative	na	na	na	na	na	na	ND	ND	ND	NO	YES	210	NO	NO	NO	YES	PFO closure device noted. No pneumothorax.	NO		NO		NO	NO	NO	NO	NO	NO	NO		Patent foramen ovale. 2. Cerebellar infarct.
4.8.14	48	f	y		negative		<20	negative	na	na	na	na	na	na	nd	nd	no	no	no		no	no	no	no		no		no		no	no	Polymorphic light eruption	no	no	no	no		Polymorphic light eruption
16.6.14	49	F	Y	NA	NEGATIVE	NA	<20	NEGATIVE	NA	NA	NA	NA	NA	NA	<14	ND	NO	NO	YES	104	NO	NO	NO	NO	NA	NO	NA	NO	NA	NO	NO	NO	NO	NO	NO	NO	NA	UTIs, DM, HTN, CKD
14.6.13	49	F	Y		NEGATIVE		<20	NEGATIVE	NA	NA	NA	NA	NA	NA	NEGATIVE	2	NO	NO	NO		NO	NO	NO	NO		NO		NO		NO	NO	NO	NO	NO	NO		NIL	IBS, CARPAL TUNNEL
11.7.14	49	F	Y		NEGATIVE		ND	ND	NA	NA	NA	NA	NA	NA	<14	1	NO		YES	85	NO	NO	NO	YES	NA	NO		NO		NO	NO	NO	NO	NO	NO	NO	NIL	Asthma. OA. Fibromyalgia
3.6.13	55	F	Y		NEGATIVE		<20	NEGATIVE	NA	NA	NA	NA	NA	NA	<14	ND	NO	NO	NO		NO	NO	NO	NO		NO		NO		NO	NO	NO	NO	NO	NO	NO		TIA, HYPERCHOLESTEROL
3.2.14	56	F	Y	NA	negative	NA	<20	negative	NA	NA	NA	NA	NA	NA	ND	ND	No	no	no	NA	no	no	no	no	NA	no	NA	no	NA	no	no	vulval lichen sclerosus	no	no	no	no	no	vulval lichen sclerosus
25.7.14	56	F	y	NA	negative	NA	<20	negative	NA	NA	NA	NA	NA	NA	ND	ND	ND	no	no	no	no	no	no	no	NA	no		no	NA	no	no	no	no	no	no	no	no	low grade vasculitic process
10.3.14	56	f	y		negative		<20	negative	na	na	na	na	na	na	negative	0	no	no	no		no	no	no	yes	normal	no		no		no	yes	no	no	no	no		nil	Rheumatoid arthritis.. Gastritis.
19.11.14	56	M	y		negative		<20	negative	NA	NA	NA	NA	NA	NA	ND	ND	NO	no	NO		NO	NO	no	no	no	no	no	no	no	no	no	no	no	no	no	no		Wartenberg's migratory sensory neuropathy
6.2.14	58	M	Y		NEGATIVE		<20	NEGATIVE	NA	NA	NA	NA	NA	NA	<14	ND	NO	NO	NO		NO	NO	NO	YES	Increased reticular shadows are present in the mid/lower zones, slightly more marked in the right lung. This may represent some subpleural fibrosis. No concerning lung mass.	YES	At a minimum the mediastinal nodes will require follow-up after a 3-month interval.	YES	NORMAL	NO	NO	NO	NO	NO	NO	NO	FINGER CLUBBING	EMPHYSEMA, LUNG INVESTIGATIONS ON GOING
2014-03-13	58.1205	M	Y	NA	negative	NA	<20	negative	NA	NA	NA	NA	NA	NA	ND	Not done	Not done	No	No	NA	No	No	no	Not done	NA	No	No	No	NA	No	No	Eczema	No	No	No	No	Von Willebrands type II - skin haematology with grafting	As above
2014-02-25	58.6356	F	Yes	NA	negative	NA	<20	negative	NA	NA	NA	NA	NA	NA	negative	Not done	None as multiple previous ANA and ENA negative	No	Yes in May and Sept 2014	181	No	No	No	Pulmonary congestion due to fluid overload and pleural effusion on occasion - dialysis patient	As above	CTPA Jan 2014	Bilateral PE, appearing unchanged from the prior study and new moderate bilateral pleural effusions. Minor inflammatory changes in the left upper lobe. Collapse and consolidation in both lower lobes.	No	NA	No	No	No	No	No	No	No	Patient being prepared for haemodialysis, creation of fistula	Chronic renal failure, membranous nephropathy, type II diabetes, hypertension, obstructive sleep apnoea, previous pulmonary emboli
6.3.14	59	F	Y		NEGATIVE		ND	ND	NA	NA	NA	NA	NA	NA	ND	52	NO	no	no		no	no	no	YES	NA	ND		NO		no	yes	no	no	no	no	no		RA, OA, WRIST FRACTURE.
23.10.13	59	M	Y		negative		negative	negative	na	na	na	na	na	na	<14	ND	no	no	yes	73	no	no	no	yes	normal	no		no		no	no	no	no	no	no		mononeuritis multiplex	1) Ischaemic Heart Disease – non-ST elevation MI 2010 2) Hypertension 3) Pure hypercholesterolaemia 4) Parotid adenoma removal 2012
20.9.13	61	F	Y		NEGATIVE		<20	NEGATIVE	NA	NA	NA	NA	NA	NA	<14	ND	ND		NO		NO	NO	NO	YES	NORMAL	NO		NO		NO	NO	NO	NO	NO	NO	NO	WAS ADMITTED WITH DRY COUGH	Diabetes Mellitus - Type II,viral labyrinthitis,Hyperlipidaemia, HTN
2013-03-01	61.8219	F	Y	NA	negative	NA	ND	ND	NA	NA	NA	NA	NA	NA	ND	ND	None	No	No	NA	No	No	No	CT chest/abdo 26/2/13: Emphysema, incidental granuloma but no ILD	As above	Yes	As above	No	NA	No	No	No	No	No	No	No	Thyroid auto-antibodies but nil else	Cerebellar Ataxia, Celiac Disease, Sicca Symptoms, Emphysema (based on CT chest)
14.7.14	62	F	Y		negative		ND	ND	NA	NA	NA	NA	NA	NA	ND	ND	NO	NO	NO		NO	NO	NO	YES	NORMAL	YES	There is paraseptal emphysema and some subpleural ground-glass - reticulation which could reflect early interstitial disease or simply dependent change but no parenchymal distortion or traction bronchiectasis seen to identify fibrosis.	NO		NO	NO	NO	NO	NO	NO		SENSORY LEVEL	NO CAUSE FOUND
5.9.14	62	f	Y		negative		ND	ND	NA	NA	NA	NA	NA	NA	40	1	NO	NO	yes	127	NO	NO	NO	YES	MILD CARDIOMEGALY	NO		NO		NO	NO	NO	NO	NO	NO	NO		Type 2 diabetes mellitus. Hypertension. Osteoarthritis. Anxiety. Previous diagnosis of atypical chest pain
24.10.14	64	F	Y		NEGATIVE		<20	NEGATIVE	Na	Na	Na	Na	na	na	nd	1	yes-negative	no	YES	88	no	no	no	yes	na	no		no		no	no	no	no	no	no	no	no	1. AMA-positive PBC. 2. Hypertension. 3. Type 2 diabetes. 4. Polymyalgia rheumatica. 5. Hypothyroidism. 6. Osteoarthritis of multiple joints.
30.7.13	64	f	y		negative		<20		na	na	na	na	na	na	ND	ND	ND	NO	NO		NO	NO	NO	YES	NA	NO		NO		NO	NO	NON SPICIFIC	NO	NO	NO	NO	DR SKIN	diabetes mellitus, HYPERCHOLESTEROL
15.10.13	65	F	Y		NEGATIVE		<20		NA	NA	NA	NA	NA	NA	ND	ND	ND	NO	YES	73	NO	NO	YES	YES	Right mid and lower zone shadowing, at least partly pleural, is unchanged from February 2014. No new lung pathology is seen. Note is made of a multi-lead implanted cardiac device and a prosthetic heart valve	YES	The only change is slight increase in the right pleural effusion size. Lung parenchymal changes are not appreciably different. Minimal LLL bronchiectasis is a minor feature.	YES	MULTIPLEVariable spirometric ratio between obstructive and restrictive, latest FEV1 900 mL, 51% predicted,	NO	NO	NO	NO	NO	MNO	NO		1. ?pulmonary fibrosis. 2. Bronchiectasis. 3. Tricuspid valve replacement and pacemaker (2008). 4. Possible sarcoidosis. 5. Recurrent exacerbations. 6. Recurrent pulmonary emboli.
2014-05-30	65.9096	F	Y	NA	negative	NA	ND	ND	NA	NA	NA	NA	NA	NA	Positive (RA latex 42)	ND	None	No	No	69	No	No	No	None	NA	No	NA	No	NA	No	No	No	No	No	No	No	Presented with dysaesthesia lower limbs. Minor degen changes MRI Spine.	Possible small fibre neuropathy. Previous rectal and uterine prolapse.
2013-01-03	66.8493	M	NO	Acute lymphoblastic leuckaemia	negative	NA	ND	ND	NA	NA	NA	NA	NA	NA	negative	negative	None	No	Yes	46	No	No	No	Multiple	No interstitial lung disease - CXRs done for ng tube siting	Yes	No ILD or pulmonary change	No	NA	No	No	Yes - mild graft vs host disease after ENA test and after allogeneic bone marrow transplant. This worsened and later GVHD of liver.	No	No	Yes	Philadelphia positive ALL, diagnosed in June 2012.	FMC sibling allograft on 5th March 2013 in CR1 (CMV negative/negative).	FMC sibling allograft on 5th March 2013 in CR1 (CMV negative/negative). Molecular relapse in October 2013. DLI 1 x 106 CD3/kg given on 9th October 2013 for low chimerism and relapse. Grade 3 skin GVHD in December 2013. Hepatitis in December 2013, ? GVHD. Imatinib-induced thrombocytopenia in December 2013 – Imatinib discontinued. EBV reactivation treated with Rituximab in January 2014. Acute skin …
2014-06-17	66.9041	F	Y	NA	negative	NA	<20	negative	NA	NA	NA	NA	NA	NA	negative	not done	unclear - not at QE	No	not done	NA	No	No	No	Not done at QE but presumably at Solihull	NA	No	NA	No	NA	No	No	None	No	No	No	No	Dry eyes and mouth	Sicca syndrome (auto-antibody negative
5.9.13	69	f	y		negative		ND	ND	NA	NA	NA	NA	NA	NA	ND	ND	NO	NO	NO		NO	NO	NO	yes	normal	no		no		NO	NO	ECZEMA	NO	NO	NO	NO	NO	Palmoplantar eczema
26.9.13	74	m	y		negative		<20	negative	NA	NA	NA	NA	NA	NA	<14	1	ND	NO	NO		NO	NO	NO	YES	NA	NO		ND		NO	NO	NO	NO	NO	YES	Severe dysplasia/carcinoma in situ, 2012.	THROAT CA	TIA,HTN,DEPRESSION,
28.5.13	82	F	NO	26/06/2013hospital acquired Pneumonia	NEGATIVE		<20	NEGATIVE	Na	Na	Na	NA	NA	NA	<14	NEGATIVE	NO	NO	NO		NO	NO	NO	YES	AP semi-erect. NGT in situ with tip projected off the bottom of the film. Even allowing for projection the heart appears enlarged and there are small bilateral pleural effusions consistent with cardiac failure	NO		NO		NO	NO	NO	NO	NO	NO	NO	CITY HOSPITAL PATIENT	SLE, HTN, DM, CKD, CCF
8.9.14	87	f	y		negative		ND	ND	NA	NA	NA	NA	NA	NA	ND	ND	YES-NEGATIVE	NO	YES	25	NO	NO	NO	YES-MULTIPLE	MOSTLY CLEAR. ONE HAD PNEUMONIA. NO FIBROSIS	NO		NO		NO	NO	NO	NO	NO	NO	NO		HHYPERCHOLESTEROL, DEMENTIA. EPILEPSY, PAROTITIS
23.7.14	49	F	Y		positive	1 IN 40	<20	NEGATIVE	NA	NA	NA	NA	NA	NA	56	ND	yes-negative	no	YES	44	no	no	yes	yes	pulmonary fibrosis.	yes	Stable fibrotic interstitial lung disease likely to be related to the patient's rheumatoid arthritis	yes	graphs no details	no	yes	no	no	no	no	no	(Anti CCP antibody positive) but I cant see it	Anti-CCP antibody positiveNon specific interstitial pneumonia. rheumatoid arthritis.
10.1.14	59	F	Y		positive	1 in 40	32	NEGATIVE	NA	NA	NA	NA	NA	NA	<14	0.7	NO	NO	NO		NO	NO	no	YES	NORMAL	NO		NO		NO	YES	NO	NO	NO	NO	NO	FIBROMIALGIA	Seronegative rheumatoid arthritis. Type 2 diabetes mellitus Shoulder pain Right, OA,
2013-03-11	17.4521	F	Y	NA	Positive	1 in 40	negative	negative	NA	NA	NA	NA	NA	NA	ND	negative	Multiple previous tests. Earliest on our system 17/9/12. ANA 1::1600. ENA done 29/10/12 negative then also but DNA was 97 (<75), crithidia negative. DNA weakly +ve 114 subsequent but neg on 11/3/13 and later.	Yes	Yes	1279	Yes - 9/11/12	Dermatomyositis	No	Normal CXR Sept 2012	As above	No	NA	No	NA	Yes	No	Yes - dermatomyositis	No	No	No	No	Presented with painless seronegative jaundice. This resolved. Possibly this was drug related or autoimmune and preceded DM diagnosis	Dermatomyositis, Acne
2014-11-19	20.9699	F	Y	NA	positive	1 in 40	ND	ND	NA	NA	NA	NA	NA	NA	negative	negative	No	No	Yes	101	No	No	No	Normal	Normal	No	NA	No	NA	No	Yes	No	No	No	No	No	Chronic fatigue, spinal pain	Unspecified small joint arthropathy - (presume this is seronegative polyarthritis)
2013-11-07	22.3041	F	Y	NA	Positive	1 in 100	negative	negative	NA	NA	NA	NA	NA	NA	negative	ND	None	No	No	NA	No	No	No	None	NA	No	NA	No	NA	No	No	No	No	No	No	No	None	Neutropenia believed immune in origin
2013-10-17	24.8767	F	Y	NA	positive	1 in 100	negative	negative	NA	NA	NA	NA	NA	NA	ND	1	None	no	yes	76	no	no	no	no	NA	no	NA	no	Nno	no	yes	dark skin over knuckles	no	no	no	no	hand swollen	one episode of synovitis
12.2.14	27	f	YES		POSITIVE	1 IN 40	<20	NEGATIVE	Na	na	NA	NA	NA	NA	ND	ND	NO	no	no		no	no	no	YES	Moderate cardiomegaly	YES	Large left and moderate right pleural effusion with no associated pleural enhancement. Small pericardial effusion with mild pericardial enhancement. Bibasal and left upper lobe consolidation which has worsened and is likely at least in part infective. Nodule within the medial aspect of the right breast which is unchanged but warrants further investigation if not already performed.	YES	GRAPHS	no	no	no	no	no	no	no		Recurrent left lobe pneumonia, microcytic anaemia, hypothyroid, ACTH receptor deficiency
9.1.13	47	f	y		positive	1 in 40	negative	negative	NA	NA	NA	NA	NA	NA	<14	ND	NO	NO	NO	NO	NO	NO	NO	NO		NO		NO		NO	NO	NO	NO	NO	NO	NO		oa, CARPAL TUNNEL
29.5.14 & 1.8.14	56	F	Y		positive	1 in 400	negative	negative	NA	NA	NA	NA	NA	NA	124	>100	yes- NEGATIVE	no	yes	85	no	no	no	yes	The lungs appear mildly congested	yes	localised rather limited fibrosis with honeycombing in the costophrenic angles bilaterally more so on the left which was evident back in 2011.	no		no	yes	no	yes	no	no	no	SHE IS UNDER CITY HOSP BUT GETSADMISSIONS TO QE FOR RENAL AND GETS RECURRENT TESTS	rheumatoid arthritis, pulmonary fibrosis and scleroderma
2013-12-19	56.737	F	Y	NA	positive	1 in 400	negative	negative	NA	NA	NA	NA	NA	NA	negative	ND	None	No	No	NA	No	No	No	No	NA	No	NA	No	NA	No	No	Drug rash	No	No	No	No	Chronic pain and multiple drugs	Pudendal neuralgia
2014-12-23	58.0986	F	Yes	NA	Positive	1 in 40	386	negative	NA	NA	NA	NA	NA	NA	negative	negative	Results 23.1.06: DNA, ANA negative. SSA 25 (0-10), other ENAs all negative. Subsequently SSA consistently weakly positive. Rheumatoid factor weakly positive on one occasion. Previous DNA -ve and ANA no greater than 1:100	No	Yes	46	No	No	No	Normal in 2013 - previous CTPA	As above	CTPA 2005	No ILD reported in any chest images	ND	NA	Yes	No	No definite diagnosis of cutaneous lupus though this considered a possibility - multiple derm appts no specific treatments or diagnosis confirmed	No	No	No	No	Widespread pain, headaches, etc but few hard features of CTD	Undifferentiated CTD (treated with HCQ), Hypertension, Sjogrens syndrome, Borderline diabetes, Osteoarthritis
2013-10-14	59.5342	M	Y	NA	positive	1 in 100	ND	ND	NA	NA	NA	NA	NA	NA	ND	negative	None	No	No	NA	No	No	No	No	NA	No	NA	No	NA	No	Yes	Yes - urticaria / angioedema	No	No	No	No	Previous urticaria	Idiopathic Urticaria (exacerbated by drug treatment - fluoxetine)
21.2.14	68	F	Y		POSITIVE	1 IN 100	<20	NEGATIVE	NA	NA	NA	NA	NA	NA	<14	ND	NO	no	no		no	no	no	yes	normal		chest ok	no		no	no	no	no	no	yes	non-Hodgkin’s lymphoma		non-Hodgkin’s lymphoma
2013-04-30	69.6575	F	Y	NA	positive	1 in 100	negative	negative	NA	NA	NA	NA	NA	NA	negative	ND	None	No	No	NA	No	No	No	Multiple	Normal	Yes - June 2015	No ILD but possible fungal infection	No	NA	No	No	No	No	No	Yes- B cell lymphoma current	No	Presenting with panuveitis, developed sciatica and finally diagnosed with cranial lymphoma	B cell lymphoma, Panuveitis, Post-surgical convulsions, low back pain
4.2.14 & 17.2.14	72	F	Y		POSITIVE	1 IN 100	138	NEGATIVE	NA	NA	NA	NA	NA	NA	ND	ND	YES-NEGATIVE	NO	YES	212	NO	NO	NO	YES	NORMAL	NO		NO		NO	NO	NO	NO	NO	NO	NO	NO	Chronic kidney disease G4, A1. 2. Type 2 diabetes mellitus. 3. Gout. 4. Osteoarthritis. 5. Hypercholesterolaemia. 6. Hypertension.
2013-12-27	72.8082	F	yes	NA	positive	1 in 100	<20	neg	NA	NA	NA	NA	NA	NA	negative	negative	None but previous ANA 1:1600 on one occasion	No	yes	73 in 2003, none since then	No	No	No	Done March 2015 last	Bronchiectasis	Yes	28.5.13 Bronchiectasis is confirmed, particularly affecting the lower lobes where there is associated inflammatory change		None on our system but normal spirometry 2014 recorded in resp letter	No	No	No	No	No	No	No	Under care of liver team abnormal LFTs and pancreatic duct abnormality	Bronchiectasis, hypogammaglobulinaemia
2013-12-11	74.726	F	Y	NA	positive	1 in 1600	negative	negative	NA	NA	NA	NA	NA	NA	ND	negative	None	No	Yes	182	No	No	No	No	NA	No	NA	No	NA	No	No	No	No	No	No	No	See below - various diagnoses - awaiting lip biopsy	Sjogrens syndrome, diabetes, emphysema, glaucoma, hypertension
4.4.14	78	M	y		positive	1 in 400	<20	negative	na	na	na	na	na	na	15	ND	no	no	yes	87	no	no	no	yes	Bibasal linear atelectasis noted.	no		no		no	no	no	no	no	no		Presumed PPI related to interstitial nephritis. 2. AP resection, colostomy for bowel cancer 30 years ago. 3. Hypertension. 4. Gout. 5. Previous CVA. 6. Recent admission for heart block, fitted with pacemaker.	Interstitial nephritis presumed due to Proton pump inhibitor.
6.11.14	83	M	Y		positive	1 in 40	<20	negative	NA	NA	NA	NA	NA	NA	ND	ND	ND	no	no	ND	NO	NO	NO	YES-MUTIPLE	PLEURAL EFFUSION, interstitial change is notedat the left base	YES	There is mild pulmonary fibrosis	YES	poor result due to pain	no	no	no	no	no	yes	non hogkins	initially seen at worcester.	ANCA positive, MPO positive vasculitis. Dialysis dependent.Low-grade non-Hodgkin’s lymphoma.AFRecurrent Klebsiella pneumoniae UTIs.
2014-07-08	85.0082	F	Y	NA	Positive	1 in 400	<20	negative	NA	NA	NA	NA	NA	NA	NA	negative	None	No	Yes	112	no	NA	No	Multiple: Mild cardiomegaly, calcified granuloma of old TB, no pulmonary fibrosis	As aove	Yes	4.3.11: HRCT thorax : Reporting delayed whilst old films found. Comparison has now been made with a CT from 2007. Lung nodules, many densely calcified are unchanged from 2007. There is no evidence of interstitial fibrosis.	Yes	Multiple readings. Summary - Normal spirometry and lung volumes with an impaired gas transfer when corrected for hb. The results are consistent with alveolar capillary damage associated with systemic sclerosis	Yes	No	No	No but systemic sclerosis recorded	Not specifically	No	No	Scleroderma renal crisis, pleural effusion, previous pericardial effusion, dyspnoea attributed to hyperventilation	As aove
7.5.14	69	M	Y	NA	POSITIVE	1 IN 100	<20	NEGATIVE	NA	NA	NA	NA	NA	NA	<14	ND	ENA- NEGATIVE	NO	NO	NA	NO	NO	NO	NO	NA	NO	NA	NO	NA	NO	NO	NO	NO	NO	NO	NO		DM, CVA, HTN, CKD,
18.6.14	46	f	y		positive	1 in 100	<20	negative	NA	NA	NA	NA	NA	NA	ND	ND	NO	NO	NO		NO	NO		NO		NO		NO		NO	NO	YES	NO	NO	NO	NO	SKIN BIOPSY:This appearance may be seen in a range of conditions including Jessner's lymphocytic infiltrate of skin, subacute lupus and polymorphous light eruption.	Uncertain eruption
17.10.13	79	F	Y	NA	positive	1 in 1600	89	weak postive	NA	NA	NA	NA	NA	NA	<14	1	yes-negative ENA	no	no		no	no	no	yes	normal	yes	normal	requested but no report	no report?done in primary care	yes	yes	talengctasia	no	no	no	no	Aortic aneurysm	Limited cutaneous systemic/sclerosis/Osteoarthritis/Emphysema on CT chest/Primary biliary cirrhosis/Recently diagnosed dementia
21.7.14	54	F	Y	NA	positive	1 in 400	<20	negative	NA	NA	NA	NA	NA	NA	ND	ND	no	no	ND	NA	no	no	no	No	NA	yes	There is abnormality above and below the diaphragm most likely due to NHL	no	NA	no	no	no	no	no	yes	Stage IV A follicular lymphoma (grade 3A) diagnosed in May 2014		Stage IV A follicular lymphoma (grade 3A) diagnosed in May 2014. skin psoriasis
14.10.14	60	f	y		postive	1 in 40	<20	negative	na	na	na	na	na	na	<14	nd	nd	no	yes	274	no	hand muscle wasting	no	no		no		no		no	no	no	no	no	no	no		CTS
6.6.13	64	F	Y		POSTIVE	1 IN 100	<20	NEGATIVE	NA	NA	NA	NA	NA	NA	15	ND	YES-NEGATIVE	NO	NO		NO	NO	NO	YES	NORMAL	NO		NO		NO	NO	YES- DISCOID LUPUS	NO	NO	NO		NIL	Discoid lupus osteoarthritis Hypertension
27.3.14	64	M	y	NA	postive	1 in 400	122	negative	NA	NA	NA	NA	NA	NA	<14	ND	NO	NO	NO	NA	NO	NO	NO	NO	NA	NO	NA	NO	NA	NO	NO	NO	NO	NO	NO	NO	NO	extensor tendon transfer EDC to EIP plus synovectomy
15.10.13	68	F	Y		POSTIVE	1 IN 1600	<20	NEGATIVE	NA	NA	NA	NA	NA	NA	16	1	NO	NO	YES	69	NO	NO	NO	YES	NORMAL	YES	Indeterminate 5 mm RLL nodule. Involvement of the right pectoral muscle cannot be fully excluded, but probably no deeper chest wall involvement.	YES	Gas exchange impairment. Results consistent with systemic sclerosis.	NO	NO	NO	NO	NO	YES	BREAST CANCER TREATED		Limited cutaneous systemic sclerosis. Dupuytren’s contracture. Treated breast cancer. gout. Hypertension. Fatty liver. Osteoarthritis. Raised MCV on blood test
23.10.14	86	F	NO	Stroke / TIA	POSTIVE	1 IN 100	<20	NEGATIVE	NA	NA	NA	NA	NA	NA	280	1	NO	NO	YES	778	NO	NO	MILD	YES	The NG tube tip is in the stomach. The lung bases are poorly expanded. There is probable bilateral pleural fluid.	YES	There is patchy ground-glass change in the left lung which is likely atypical infection with borderline enlarged mediastinal nodes probably reactive to this	YES	Reduced gas transfer		YES	NO	NO	NO	YES	BREAST CANCER, COLON CANCER		Suspected MPO-ANCA-positive microscopic polyangiitis. 2. Progressive breathlessness ? interstitial lung disease. 3. Rheumatoid arthritis. 4. Hypertension. 5. Breast cancer in 2003. 6. Hypothyroidism. 7. Ischaemic heart disease.
9.12.13	34	F	Y	NA	POSTIVE	1 in 400	<20	NEGATIVE	NA	NA	NA	NA	NA	NA	<14	ND	NO	NO	NO		NO	NO	NO	NO		NO		NO		NO	NO	NO	NO	NO	NO	NO		Graves’ disease
18.11.14	58	f	y		postive	1in 1600	<20	negative	na	na	na	na	na	na	1913	2.9	yes-negative	no	yes	151	no	no	yes	yes	are bilateral reticular opacities which appear confluent in some areas.	yes	Pulmonary fibrosis and bronchiectasis	yes	poor technique-Moderate airflow obstruction	no	no	no	no	no	no	no		Probable COPD. 2. Ischaemic heart disease on coronary angiogram, December 2011 not amenable to stenting, so on medical management. 3. Type 2 diabetes now on Insulin. 4. Obesity. 5. BMI 35.8. 6. Rhinorrhoea treated as hay fever. 7. Osteoarthritis severe in the left knee – now operated.

## Sheet: Jo-1 +ve Clinical
Date of Test	Age	Sex	Patient Alive? Yes/ no	cause of death	ANA	ANA titre	DsDNA ELISA	dsDNA crithedia	Scl-70 result	Ro/ssa	La/ssb	Sm	RNP	Jo-1 Level	Rheumatoid Factor?	CCP if done	Previous or repeat Jo-1 measurement? Give details	myositis recorded? Yes or no or not recorded	CK checked? Yes/ no	CK level (highest reading)	Muscle Biopsy (Yes / No / Don't know)	Diagnosis of muscle disease? Specify.	Diagnosis of ILD? Yes/ No	CXR	CXR details	CT chest? Yes /no	Ct detail	PFT? Yes/no	PFT detail	Raynauds recorded (Yes or No)	Inflammatory arthritis recorded (Yes or No)	Skin Rash? Please specify.	Sclerodactyly recorded? Yes / No	Mechanic's Hands' recorded? Yes / No	Malignancy (current or previous) ? Yes/no	Malignancy (current or previous) - give details	Describe any other relevant clinical findings	All Clinical Diagnoses	other
2013-04-15	65	M	no	respiratory failure 17/5/13	negative		<20	negative	4.1	3.9	2	3.7	3.2	>50.0	<14		not done	no	no		no	no	yes	yes	Reticular nodular opacities in both lungs	yes	groundglass lung	yes		no	no	no	no	no	no	no		pulmonary fibrosis, IHD, falls
2013-05-24	62	F	yes		negative		<20	negative	3.4	16.7	1.9	2.1	2.2	>50.0	<14		sept 13- >50	no	yes	1261	no	no	no	yes		yes	metastic nodules	no		yes	yes	yes	yes	yes	yes	stage 3 melanoma diagnosed 2011	paliative end stage	antisynthetase syndrome, raynauds, arthritis, malignant melanoma
2013-06-04	50	F	yes		positive homogenous	one400	<20	negative	4.1	3	2.2	2.7	2.4	>50.0	negative	negative	not done	no	yes	59	no	no	no	no		yes	normal	yes	normal	yes	no	no	no	no	no	no	abnormal LFTs
2013-09-12	48	F	yes		positive homogenous	one400	<20	negative	3.9	2.4	2.7	2.1	2.3	>50.0	<14	negative	not done	no	yes	165	no	na	no	yes	nad	yes	nad	yes	normal	no	no	no	no	no	no	no	autoimmune hepatitis, asthma, hypothyroid, back pain (MRI OA)	OA, chronic cholestasis, BMI 46
2013-09-18	50	F	yes		negative		<20	negative	18	2.9	3.9	2.2	2.5	>50.0	<14	negative	not done	no	yes	69	no	nad	no	yes	nad	yes	emphysema	no		yes	no	scaly skin with mild fissuring on the palmar surface of the fingers	no	no	no	no	hip OA
2014-09-11	44	F	no	CML	positive homogonous	one400	nad	nad	2.2	26.8	4.7	1.9	2	>50.0	15	negative	no	no	no		no	no	no	yes	nad	yes	pleural effusions/lymphadenopathy	yes	normal	no	no	no	no	no	yes	CML	OA knee	CML AP with CNS symptoms	no one commented on anti Jo1 Ssa +ve results
2014-12-10	53	M	yes		positive spekled	one1600	<20	negative	5.3	>50.0	>50.0	2.1	5.7	>50.0	na	na	yes at heartlands	yes	yes	84	NA	PM	yes	yes	heartlands	yes	heartlands	yes	heartlands	no	no	no	no	no	no	no	patient jo1 as part of ILD tests at heartlands
2014-02-25	45	F	yes		postive speckled	one100	<20	equivecal	5.4	13.5	7.8	7.8	21.6	45.4	<14	negative	yes/multiple	no	yes	42	no	no	yes	yes	nad	yes	pneumonitis/fibrosis	yes	normal/slight reduced transfer	no	no	no	no	no	no	no	SLE, lupus nephritis, brain bleed	alcoholic
2014-12-19	78	F	yes		negative		na	na	12.6	3.4	1.1	1.2	1.2	43.1	<14	negative	no	no	yes	502	no	no	no	yes	cardiomegaly/congestion	yes	cardiomegaly and congestion	yes	not tolerated by patient	no	yes	no	no	no	no	no	PMR on steroids	echo good LV Bi-atrial dilataion.	patient was given f/u with rheum but she declined
2014-02-20	40	F	yes		postive speckled-Fine granular pattern	one100	<20		5.5	>50.0	>50.0	3.1	3.2	41	277	negative	no		yes	73	no	no	no	no	no	no	no	no	no	no	no	no	no	no	no	no	primary Sjogren’s syndrome	fibromylgia
2014-12-09	61	F	yes		positive Homogeneous	one100	40	negative	6	5.8	1.3	2.6	4.9	38.4	43	na	no	no	yes	47	no	no	yes	yes		yes	A little bronchial wall at the right base medially. The lungs are otherwise clear widespread centrilobular nodules of groundglass lung opacity		low trasfer factor.	no	no	no	no	no	no	no	lip biopsy-lichun planus	sjogrens, UC, hypersensitivity pneumonitis.
2013-12-16	42	F	yes		positive homogonous	one400	23	negative	2.4	2.2	1.5	2	23.8	38	15	1	no	no	no		no	no	no	yes	normal	no		no		no	yes	rash	no	no	no	no	ANCA +ve MPA-renal.	hypothyroid, depression
2014-08-19	58	F	yes		positive Speckled	one40	<20	negative	1.9	5.3	10.6	2.3	2.2	37.4	<14	neg	NA	NA	?redditch		NA	NA	yes	yes	other hospital	yes	other hospital	yes	NA	NA	NA	no	NA	NA	other hospital	other hospital	Redditch, brompton hospital	ILD, finger clubbing, SVT, OA, caeliac
2013-01-28	27	F	yes		positive Homogeneous/ speckled	one1600	3672	positive	8.2	5.7	2.8	4.6	>50.0	35	<14	1	no		yes	78	no	no	no	yes	normal	no		no		no	yes	no	no	no	no	no	SLE, lupus nephritis	HTN, depression, UTIs, dry eyes
2014-02-20	78	M	yes		no		no	no	38	3.1	3.2	3.2	2.6	34.8	no	no	no	no	no		no	no	no	yes		yes	Pleural thickening and rounded atelectasis seen in the left hemithorax with significant background emphysema and lung bulla	no		no	no	no	no	no	no	no	recurrent falls. #hip, #rib,	past haemopneumothorax, axonal neuropathy was supposed to be seen by neurology
2014-03-31	73	F	no	cancer mets	yes	one40	<20	negative	2.6	1.9	1.5	5.3	2.7	34.5	17	no	no	no	yes	1028	no	no	no	yes	mets	no		no		no	no	no	no	no	yes	cervical ca	painless jaundice, cervical ca	DM2, HTN, hypercholesterolaemia, prev CVA, bilateral leg lymphoedema
2013-03-18	74	M	yes		negative		274	negative	16	3.5	2.2	3.1	3	32.7	no	normal	yes- repeat normal	normal	yes	162	normal	no	no	yes	normal	no		no		no	no	sub-erythrodermic rash	no	no	no	no	benign prostate enlargement	COPD and hypertension
2014-07-04	79	M	yes		positive Homogeneous	one400	<20	negative	2.2	2.6	2.3	2.7	2.2	32.4	no	no	no		no		no	no	no	yes	A small left pleural effusion/pleural thickening and patchy consolidation in the adjacent lung along with a background of interstitial oedema	yes	pleural thicknening	no		no	no	no	no	no	no	no	superior mesenteric vein thrombosis	cholangitis not for surgery due to SOB	antijo1 requested not mentioned or acted on
2013-04-23	60	F	yes		negative		no	no	3.5	3	2.3	2.9	2.7	31.8	no	no	no	no	no		no	no	no	no		no		no		no	no	no	no	no	no	no	OA. Dry eyes	Non-alcoholic fatty liver disease. Liver biopsy in November 2014 show evidence of steatohepatitis with no evidence of fibrosis. Migraine.
2014-06-11	73.4	M	yes		positive Homogeneous	one100	160	equivical	7.7	8.8	1.2	2.3	2.7	31.1	no	no	yes- was normal	no	no	no	no	no	no	no		no		no		no	no	discoid lupus	no	no	no	Discoid Lupus Erythematosus (Currently Inactive)	DM, eczema
2014-09-29	55	F	yes		negative		no	no	2.2	2	1.8	2.7	2.4	30.9	<14	0	no	no	yes	238	no		no	no		no		no		no	no	itchy non specific rash	no	no	no	no	fibromyialgia		seen neurologist- normal nerve conduction/ no myopathy
2013-06-11	86	M	yes		negative		<20	negative	30.9	3.3	1.7	1.9	2.2	30.2	84	no	?	no	yes	30	no	no	no	yes	There is a bilateral basal pulmonary infiltrate	yes	Florid consolidation and "tree in bud" opacity within the lungs is consistent with infection, most likely atypical TB.	no		?	yes	?	?	?	no	no	RA- hereford. TB	AF, HTN, OA	no clinical details to fill info.
2014-03-28	67	F	yes		Multi dot pattern	one400			3.5	6.5	1.7	2.2	2.6	29.9	no	no	no	no	no		no	no	no	no		no		no		no	no	itching	no	no	no	no	hereford and oswestry patient	primary Biliary Cirhosis, asthma, emphysema	shes under gastro-clinical trial
2014-06-13	32	F	yes		postive then negative	one400	261	positive	3.3	3.2	18.5	4.8	5.2	29.4	<14	4.3	yes- latest negative	no	yes	103	no	no	no	yes	normal	no		no		yes	no	no	no	no	no	no	no	arthralgia, ectopic pregnancy	APS +ve serology only
2014-07-15	42	F	yes		negative		<20	negative	2.4	>50.0	>50.0	3.4	2.4	27.7	negative	1	no	no	yes	64	no		no	no		no		no		no	no	no	no	no	no	no	miscarrages	Primary Sjogren’s	infertility
2013-01-25	26	F	yes		negative		<20	negative	37.2	2.6	2.3	2.4	2.2	27.3	no	no	no	no	yes	95	no	ni	no	no		no		no		yes	yes	no	no	no	no	no		angioodeama, arthralgia, raynauds	seen immonulogist
2014-06-06	37	F	yes		postive homogonous	one400	95	negative	2.4	2.1	16.5	3	2.1	26.9	no	no	no	no	no		no	no	no	no		no		no		no	no	no	no	no	no	no		abnormal LFTS during 3 pregnancies -now normal.	awaiting prof gordon review
2014-04-15	19	F	yes		positive Speckled	one1600	228	weak positive	1.7	3.5	23	48.7	>50.0	26.7	91	1	no	no	yes	16	no	no	no	yes	pleural effusion improved and lung is clear	yes	slight pericardial thickening little residual right-sided , pleural thickening likely of no clinical significance	yes	severe restrictive ventilatory defect	yes	yes	SLE rash	no	no	no			SLE. Previous pericardial effusion and LRTI
2014-07-22	44	M	yes		negative		<20	negative	2	2	1.5	1.5	1.2	26.6	<14	1	no	no	yes	48	no	no	no	yes	small left pleural effusion	yes	post transplant-large bilateral pleural effusions and bilateral lower lobe and right middle lobe collapse	no		no	no	no	no	no	no	no		arthralgia, Liver transplant, Live failure, car crash, renal impairment.	discharged from rheum
2014-06-03	51	F	yes		positive Homogeneous	one400	<20	negative	1.9	2	1.6	2.3	2.1	25.3	no	no	no	no	no		no	no	no	no		no		no		no	no	no	no	no	no	no		Alpha-1 antitrypsin PIMZ phenotype	seen by liver- discharged
2013-02-28	44	F	no	respiratory and heart failure	postive Anti-centromere	one1600	<20	negative	9.8	14.1	10.4	4	4.1	23.9	no	no	no	no	yes	50	no	no	no	yes	The heart is enlarged. There is mild interstitial oedema within the lungs with no major pulmonary oedema.	yes	There is mild generalised ground glass change within both lungs predominantly in the lower zones where there is some associated mild interlobular septal thickening.	yes	Marked reduction in TLCO and KCO consistent with severe gas transfer impairment. Pulmonary vascular impairment evident	yes	no	talengectasia	no	no	no	no		Limited scleroderma, Pulmonary arterial hypertension, Raynaud’s	HELLP syndrome, congenital heart disease and op.
2014-04-22	80	F	no		positive	one40	no	no	2.3	4	1.8	1.6	1.4	23.9	no	no	no	no	no		no	no	no	yes	Small bilateral pleural effusions. Mid and lower zone air space shadowing bilaterally. Appearances likely to represent pulmonary oedema	yes	No PE. Emphysema and atelectasis as before. Slightly enlarged mediastinal node ? significance	yes	Moderate airflow obstruction post bronchodilators, consistent with COPD	no	no	no	no	no	no	no		Stroke, AF,CKD,RHF,COPD	no mention of who or why they requested ENA
2014-08-29	39	F	yes		negative		<20	negative	5	5.6	2.9	5.5	4.5	23	<14	no	repeat- 21		yes	192				no		no		no		no	no	no	no	no	no	no	neurology review. MRI brain normal	Intermittent proximal muscular pain. Multilevel degenerative changes of the cervical spine.
2013-12-12	61	F	yes		positive Speckled- had previous tests negative	one100	<20	negative	2.4	2.1	2.1	1.8	1.7	22.8	<14	1	no	no	yes	170	no	no	no	yes	normal	no		no		no	yes	no	no	no	no			seronegative RA,Clinical diagnosis of gout.Chronic kidney disease, stage IV, renal biopsy in 2012 showedtubular scarring.Hypertension.Renal anaemia.Chronic dermatitis.Depression.Secondary hyperparathyroidism
2013-11-05	55	M	yes		negative		<20	negative	12.5	3.5	4.1	4.1	3.3	22.4	no	no	no	no	no		no	no	no	yes	normal	no		no		no	no	urticaria	no	no	no			urticaria, ulnar nerve palsy
2013-07-03	66	F	yes		Weak Pos	one40	<20	negative	16.7	2.6	1.5	1.7	7.3	21.7	<14	no	no	no	no	70	no	no	no	yes	normal	no		no		no	no	no	no	no	yes	breast Ca-radiotherapy		IBS, breast CA,
2014-11-05	35	F	yes		negative		<20	negative	3.1	3	1.3	3.3	5	21.6	no	1	no	no	yes	86	no	no	no	no		no		no		no	no	no	no	no	no		vulvar biopsy suggestive of dermatomyositis	TMJ arthropathy, alopecia, skin pigmentaion
2013-10-04	77	M	yes		negative		no	no	2.9	2.8	2.7	2.4	2.1	21.2	<14	no	no	no	yes	49	no	no	no	no		no		no		no	no	no	no	no	no			HTN, depression, polio as child with post polio syndrome
2014-03-17	27	M	yes		negative		<20	negative	11.2	1.3	1.3	1.6	2.6	20.3	15	0	no	no	yes	66	no	no	no	yes	normal	no		no		no	no	no	no	no	no	no		Nephrotic syndrome secondary to FSGS, renal biopsy,Primary ciliary dysfunction with recurrent chest infections.Eczema.hypothyroidism.asthma.	under chest physician at sandwell.
2013-12-20	43	M	yes		no		negative		6.7	5.2	3.8	7.5	4.6	20.1	no	no	no	no	no		no	no	no	no		no		no		no	no	discoud lupus on biopsy	no	no	no			Cutaneous discoid lupus erythematosus

## Sheet: All Patients ENA data
Age	Sex	Date Requested	ENAS	SSA	SSB	RNP	Sm	Jo-1	Scl-70
75.8905	F	2014-09-11	Q	NA	NA	NA	NA	NA	NA
60.553	F	2013-05-24	Q	16.7	1.9	2.2	2.1	>50.0	3.4
48.9473	F	2013-06-04	Q	3	2.2	2.4	2.7	>50.0	4.1
81.3142	M	2014-07-04	Q	20	1.6	6	2.8	<1.0	4
35.989	F	2014-12-22	Q	1.2	1.1	2.5	1.1	<1.0	1.9
44.1916	F	2014-02-25	Q	13.5	7.8	21.6	7.8	45.4	5.4
39.9507	F	2014-02-20	Q	>50.0	>50.0	3.2	3.1	41	5.5
25.1472	F	2013-01-28	Q	5.7	2.8	>50.0	4.6	35	8.2
71.707	M	2013-03-18	Q	3.5	2.2	3	3.1	32.7	16
43.0527	M	2014-07-22	Q	2	1.5	1.2	1.5	26.6	2
75.4168	M	2014-02-03	Q	4	35.1	1.8	2	18.1	2.3
57.5086	F	2013-05-14	Q	>50.0	6	15.5	20.7	15.4	4.1
62.0397	F	2013-05-16	Q	>50.0	>50.0	6.2	2.6	14.9	3.8
73.3717	F	2013-05-20	Q	3.6	2.7	>50.0	>50.0	14.9	4.8
26.1848	F	2014-09-12	Q	4.6	1.9	5.3	5	14.4	4.4
51.5154	F	2014-12-22	Q	7.1	7.5	1.5	1.4	11.8	1.7
44.6352	F	2014-01-03	Q	15.4	3.3	13.7	7	10.2	7.8
21.7632	F	2013-02-01	Q	>50.0	5.4	44.6	10.2	9.8	15.2
22.4832	M	2013-06-10	Q	6.8	2.1	19.6	6.8	9.8	5.8
50.1465	F	2013-12-18	Q	>50.0	18.4	2	2.9	9.7	6.6
46.7433	F	2014-05-15	Q	>50.0	13.2	5.5	5	9.3	22.7
62.538	F	2014-12-18	Q	>50.0	1.6	4.8	5.1	9.2	3.2
43.5565	F	2013-02-28	Q	>50.0	4	7.3	8.5	9	3.6
59.937	F	2013-05-15	Q	>50.0	>50.0	3.2	4.2	9	3.8
40.8734	F	2014-05-01	Q	7.9	2.4	17.2	3.6	8.2	9.7
46.8309	F	2014-05-28	Q	15.8	>50.0	>50.0	3.1	8.1	3.4
77.3908	M	2014-06-27	Q	>50.0	>50.0	5.7	3.4	7.9	3.8
56.8241	F	2013-06-18	Q	>50.0	>50.0	3.4	3.3	7.8	4.9
56.449	F	2014-07-22	Q	>50.0	>50.0	9.7	11.2	7.5	3.8
78.6256	M	2014-09-16	Q	2.5	12	1.7	3.1	7.4	11.3
28.4271	M	2014-06-17	Q	18.9	2.4	2.1	1.9	7.3	2.9
53.2457	F	2014-07-21	Q	>50.0	>50.0	5.2	3.1	7.3	5.9
34.1821	M	2014-09-01	Q	41.8	4.9	27.5	6.6	7.3	6.7
40.8515	F	2014-01-27	Q	>50.0	>50.0	6.7	4.8	7	4.3
34.6502	M	2014-03-28	Q	>50.0	>50.0	>50.0	>50.0	6.9	3.4
40.8789	F	2013-07-31	Q	>50.0	>50.0	1.8	2.6	6.7	4.8
87.5236	F	2014-04-01	Q	>50.0	>50.0	4.3	3.6	6.7	2.5
16.0794	M	2013-06-06	Q	>50.0	4.9	>50.0	>50.0	6.3	5.7
25.7933	F	2014-07-30	Q	8.4	3.5	13.2	8.9	6.1	6.1
49.2621	F	2013-05-21	Q	>50.0	>50.0	3.3	2	5.8	3.3
59.0582	F	2014-02-24	Q	11.2	3.2	3.1	3.8	5.4	31.4
39.154	F	2013-04-16	Q	>50.0	2	3.4	3.6	5.3	3.1
45.7139	M	2013-05-20	Q	29.4	2.1	4.9	2.3	5.2	4.8
32.4025	F	2013-05-14	Q	>50.0	26	3.2	3.8	5.1	4.5
51.7399	M	2014-03-18	Q	>50.0	1.5	6.8	6.5	5.1	4
31.3648	F	2013-04-29	Q	4.8	3.6	8.6	6.6	5	>50.0
57.8645	F	2013-11-26	Q	9.3	5.1	>50.0	5.8	4.8	7.4
48.1013	F	2014-01-07	Q	>50.0	>50.0	14.2	2.5	4.7	11.2
69.0787	F	2013-03-07	Q	>50.0	>50.0	6.3	4.7	4.6	6.5
77.5003	F	2013-09-25	Q	8.2	3.4	13.5	3.5	4.6	3.4
49.0048	F	2013-04-30	Q	>50.0	>50.0	5.1	5.2	4.5	7.1
56.5996	F	2013-02-01	Q	>50.0	11.6	6.4	7.6	4.3	7.6
33.6099	M	2013-05-15	Q	>50.0	3.1	2.3	3.2	4.3	3
78.5927	F	2013-12-11	Q	3.7	9.8	5.9	2.5	4.3	38.6
18.6201	M	2014-02-20	Q	>50.0	>50.0	3.5	3.6	4.3	5.2
40.9254	F	2014-04-22	Q	>50.0	23.1	3	2.7	4.3	4
74.8693	F	2013-03-19	Q	31.9	2.6	3.3	3.5	4.2	4.9
43.7509	F	2013-05-15	Q	21.6	15.9	42.9	4	4.2	5.1
30.7406	F	2013-04-30	Q	47.2	2.8	>50.0	6.9	4.1	5.5
68.2272	F	2014-03-25	Q	>50.0	2.4	>50.0	24.3	4.1	3.2
27.4086	F	2013-05-28	Q	27.4	2.2	19.8	3.1	4	6.3
41.4374	F	2013-11-04	Q	>50.0	>50.0	3.4	3.6	4	4.6
48.7392	M	2013-04-24	Q	3.8	2.1	3.8	3.9	3.8	4.3
45.8234	M	2013-08-28	Q	25.8	16	4.4	4.2	3.8	2.6
47.1047	F	2013-12-11	Q	3.5	3.8	33.3	4.9	3.7	5.4
48.3422	F	2014-01-27	Q	>50.0	>50.0	4.5	4.8	3.7	4.6
30.8008	F	2014-02-03	Q	2.1	3.4	45.3	34.7	3.7	2.2
55.4689	F	2013-06-03	Q	>50.0	8.2	2.8	2.8	3.4	3.6
33.2649	F	2013-09-18	Q	>50.0	>50.0	33.1	8.6	3.4	7.9
54.1164	F	2014-03-24	Q	3.5	1.9	23.5	3.1	3.4	2.7
33.5578	F	2014-09-30	Q	>50.0	>50.0	3.9	3.4	3.4	2.4
17.4976	F	2013-12-04	Q	>50.0	8.1	3.4	4.6	3.3	4.5
25.2266	F	2014-01-27	Q	>50.0	6.8	>50.0	>50.0	3.3	4.1
46.2752	F	2013-05-10	Q	>50.0	5.6	2.8	3.8	3.2	4.7
66.5599	F	2013-05-14	Q	>50.0	2.4	3.9	4.4	3.2	4.2
71.8658	F	2014-06-10	Q	39.7	1.4	2.4	2.7	3.2	2.8
54.6694	M	2014-02-27	Q	3.1	3.4	2.2	3.5	3.1	4.4
33.9384	F	2014-06-03	Q	>50.0	13	11.7	5.1	3.1	25
44.1123	F	2013-01-28	Q	15.2	9.7	6.2	10.1	3	3.9
17.4264	F	2013-02-27	Q	3.9	2.6	3	4.4	3	4
52.2902	F	2013-04-22	Q	8.1	3.1	>50.0	23.2	3	3.4
60.23	F	2013-12-10	Q	>50.0	>50.0	2.7	3	3	4.6
51.1896	F	2013-06-21	Q	2.1	2.9	2.7	1.8	2.9	>50.0
30.8364	F	2013-09-03	Q	2.9	3.6	>50.0	>50.0	2.9	3.7
59.2389	F	2013-11-12	Q	15.8	2	3.4	1.7	2.9	2.2
62.8884	M	2013-01-18	Q	30.5	12.4	6.8	6.8	2.8	2.4
63.1239	F	2013-05-02	Q	>50.0	29.9	3.1	3.7	2.8	4.4
56.0821	F	2013-09-04	Q	3.2	>50.0	>50.0	5.5	2.8	4.1
22.768	F	2013-11-26	Q	>50.0	>50.0	4.6	3.7	2.8	4.1
47.1294	F	2014-02-26	Q	3.4	4.2	2.6	3.4	2.8	4.3
41.8919	F	2013-05-09	Q	14.5	4.2	31.5	5.2	2.7	3.1
60.3778	M	2013-12-11	Q	39.2	3.6	2.8	3	2.7	4.4
30.0151	F	2014-04-22	Q	>50.0	>50.0	27.6	21.5	2.7	17.2
53.1718	F	2013-06-28	Q	10.4	1.8	>50.0	8.5	2.6	3.6
47.9316	F	2014-10-24	Q	>50.0	>50.0	2	2.3	2.6	3.1
69.8179	F	2013-07-09	Q	>50.0	3.9	>50.0	11.6	2.5	>50.0
38.8912	F	2013-06-18	Q	4.8	1.4	>50.0	9.1	2.4	3.2
48.5448	F	2014-01-07	Q	15.2	19.1	3.1	4.7	2.4	7.2
30.0479	F	2014-03-28	Q	2.9	4.6	>50.0	>50.0	2.4	3.9
64.4873	F	2014-05-12	Q	16.9	1.8	2.3	3	2.4	2.1
51.4524	F	2013-02-27	Q	4	3.2	2.6	3.6	2.2	3.3
63.6194	F	2013-12-04	Q	>50.0	2.6	4.3	2.7	2.2	3.1
54.4613	M	2013-12-17	Q	5.7	1.9	>50.0	4.6	2.2	2.6
66.3628	F	2013-09-17	Q	>50.0	2.9	2.4	2.3	2.1	3.1
42.0205	F	2014-01-07	Q	>50.0	>50.0	2.4	3.4	2	2.5
43.3895	F	2013-10-11	Q	7.9	1.6	10.5	2.7	1.9	2.1
29.8809	F	2013-07-03	Q	1.9	1.5	10.8	3	1.7	3.4
27.6331	F	2013-07-04	Q	>50.0	2.1	6.8	8.6	1.7	10.1
26.6804	F	2014-02-14	Q	1.6	1.3	>50.0	5.2	1.7	2.7
65.473	M	2014-08-06	Q	1.8	1	2.1	1.8	1.7	2.3
23.2334	M	2014-12-17	Q	2.7	1.4	3.2	2.7	1.7	2.5
56.063	M	2014-03-18	Q	>50.0	1.6	2.3	2.5	1.6	7.2
29.4949	F	2014-11-26	Q	>50.0	>50.0	3.4	2.9	1.5	2.1
66.6174	F	2014-03-12	Q	5.1	2	>50.0	6.8	1.4	3.2
38.0479	F	2014-04-09	Q	2.9	2.2	3.3	3.6	1.3	3.3
48.6242	F	2014-01-20	Q	>50.0	2.4	1.8	2.8	1.2	23.3
63.154	M	2013-04-15	Q	3.9	2	3.2	3.7	>50.0	4.1
46.204	F	2013-09-12	Q	2.4	2.7	2.3	2.1	>50.0	3.9
49.1253	F	2013-09-18	Q	2.9	3.9	2.5	2.2	>50.0	18
43.885	F	2014-09-11	Q	26.8	4.7	2	1.9	>50.0	2.2
53.4264	M	2014-12-10	Q	>50.0	>50.0	5.7	2.1	>50.0	5.3
54.3107	F	2014-05-13	Q	11.8	1.3	7.2	1.7	<1.0	1.8
49.5661	M	2014-07-16	Q	26.1	1.7	1.5	1.9	<1.0	2.5
52.1451	U	2014-07-24	Q	2.8	<1.0	>50.0	20.1	<1.0	1.8
69.2786	M	2014-08-06	Q	1.8	1.1	3.1	1.9	<1.0	2.7
43.9069	M	2014-08-15	Q	>50.0	1.5	1.8	2.1	<1.0	7.8
67.5264	M	2014-11-12	Q	<1.0	<1.0	<1.0	1.1	<1.0	1
47.3539	F	2014-12-08	Q	>50.0	6.7	6.2	7.6	<1.0	1.7
46.5654	M	2014-12-10	Q	3	2.8	1.6	1.7	<1.0	1.5
65.3799	F	2014-12-10	Q	2.3	1.2	1.6	1.8	<1.0	2.9
35.2252	F	2014-12-10	Q	7.1	3.6	1.6	1.6	<1.0	2.4
74.3765	F	2014-12-16	Q	>50.0	5.8	2.1	2.3	<1.0	1.8
27.7043	F	2014-12-17	Q	2.1	1.5	1.7	2	<1.0	1.4
51.2772	F	2014-12-18	Q	39	1.2	1.6	1.7	<1.0	2.4
78.4038	F	2014-12-19	Q	3.4	1.1	1.2	1.2	43.1	12.6
60.731	F	2014-12-09	Q	5.8	1.3	4.9	2.6	38.4	6
40.9144	F	2013-12-16	Q	2.2	1.5	23.8	2	38	2.4
57.9329	F	2014-08-19	Q	5.3	10.6	2.2	2.3	37.4	1.9
76.7858	M	2014-02-20	Q	3.1	3.2	2.6	3.2	34.8	38
72.1807	F	2014-03-31	Q	1.9	1.5	2.7	5.3	34.5	2.6
78.371	M	2014-07-04	Q	2.6	2.3	2.2	2.7	32.4	2.2
58.2341	F	2013-04-23	Q	3	2.3	2.7	2.9	31.8	3.5
73.4401	M	2014-06-11	Q	8.8	1.2	2.7	2.3	31.1	7.7
54.7707	F	2014-09-29	Q	2	1.8	2.4	2.7	30.9	2.2
84.5996	M	2013-06-11	Q	3.3	1.7	2.2	1.9	30.2	30.9
66.1875	F	2014-03-28	Q	6.5	1.7	2.6	2.2	29.9	3.5
31.3292	F	2014-06-13	Q	3.2	18.5	5.2	4.8	29.4	3.3
41.514	F	2014-07-15	Q	>50.0	>50.0	2.4	3.4	27.7	2.4
24.2163	F	2013-01-25	Q	2.6	2.3	2.2	2.4	27.3	37.2
36.8487	F	2014-06-06	Q	2.1	16.5	2.1	3	26.9	2.4
18.1602	F	2014-04-15	Q	3.5	23	>50.0	48.7	26.7	1.7
49.9466	F	2014-06-03	Q	2	1.6	2.1	2.3	25.3	1.9
42.0671	F	2013-02-28	Q	14.1	10.4	4.1	4	23.9	9.8
79.2361	F	2014-04-22	Q	4	1.8	1.4	1.6	23.9	2.3
38.5243	F	2014-08-29	Q	5.6	2.9	4.5	5.5	23	5
60.3422	F	2013-12-12	Q	2.1	2.1	1.7	1.8	22.8	2.4
53.6947	M	2013-11-05	Q	3.5	4.1	3.3	4.1	22.4	12.5
64.6188	F	2013-07-03	Q	2.6	1.5	7.3	1.7	21.7	16.7
35.1896	F	2014-11-05	Q	3	1.3	5	3.3	21.6	3.1
75.8166	M	2013-10-04	Q	2.8	2.7	2.1	2.4	21.2	2.9
26.2888	M	2014-03-17	Q	1.3	1.3	2.6	1.6	20.3	11.2
41.4702	M	2013-12-20	Q	5.2	3.8	4.6	7.5	20.1	6.7
60.8487	F	2014-09-04	Q	2.5	1.3	2.5	2.8	18.8	2.4
42.1903	F	2013-05-07	Q	>50.0	18.6	10.7	6.8	18.7	6
28.7858	F	2014-02-12	Q	2.2	1.4	1.9	1.7	18.5	2.1
59.7043	F	2014-08-11	Q	1.5	1.5	1.3	1.5	18.4	7.5
17.5496	F	2013-06-03	Q	9.9	3.5	>50.0	>50.0	17.2	4.7
34.6639	F	2014-10-01	Q	2.2	1.2	7.6	2.6	16.8	2.3
55.4661	F	2014-10-14	Q	1.8	2.8	1.7	2	16.4	7.7
66.3984	F	2013-12-03	Q	22.1	3.4	15.8	3	15.8	4
75.729	F	2014-04-12	Q	3.4	4.2	6.9	4.8	15.5	2.5
41.8508	F	2014-07-22	Q	>50.0	32.5	6.6	4.3	14.6	6
38.0205	F	2013-04-22	Q	>50.0	8.9	>50.0	>50.0	13.8	7.2
85.2895	M	2013-09-11	Q	14.6	4.1	3.6	4	13.3	5.3
45.9384	M	2014-12-10	Q	2.7	1.3	6.5	8.3	13.3	5.8
71.5537	F	2014-07-01	Q	2.1	2.4	6.5	2.2	12.7	5.6
50.5079	F	2013-05-15	Q	>50.0	9.3	2.6	3.3	12.4	10.7
72.0082	F	2014-09-29	Q	>50.0	>50.0	7.2	3	12.1	3
59.5346	F	2013-03-14	Q	4.8	2.9	24.3	3.9	11.9	5.1
65.0568	M	2014-09-08	Q	3.3	1.9	5.3	3.4	11.7	3.8
40.2601	F	2014-09-09	Q	14.6	2	3.7	2.3	11.3	5
71.3347	F	2014-11-12	Q	>50.0	>50.0	8.3	3.5	10.7	11.2
45.6619	F	2014-10-01	Q	>50.0	>50.0	>50.0	>50.0	10.6	5.3
78.4668	M	2013-03-27	Q	42.1	6.5	3.7	2.8	10.2	5.5
18.6229	F	2014-09-04	Q	>50.0	26.7	35.4	33.8	9.9	3.7
46.1547	F	2013-03-27	Q	>50.0	10.8	>50.0	>50.0	9.6	4
27.6331	F	2013-12-27	Q	9.6	4.6	4.3	5.4	9.5	4.1
55.948	M	2013-06-05	Q	3.6	2.4	2.8	3.2	9.4	5
54.2231	M	2014-01-28	Q	>50.0	6.3	8.5	7.3	9.4	11.3
79.3238	M	2013-10-15	Q	2.5	1.5	6	2.4	9.3	3.3
36.5832	F	2014-02-20	Q	>50.0	>50.0	4	4.8	8.9	4.8
50.3819	F	2013-01-29	Q	3.5	4.8	2.8	3.2	8.8	>50.0
48.1013	M	2013-01-14	Q	>50.0	2.4	46.8	43.9	8.7	4.2
59.3703	F	2014-06-16	Q	>50.0	>50.0	9.1	10.3	8.5	3
55.3046	F	2014-04-22	Q	2.1	2	20.8	2.7	8.4	2.6
47.2444	F	2014-07-21	Q	>50.0	27.1	8.2	4.3	8.4	5.8
44.8843	F	2013-06-05	Q	3.1	2.6	2.2	2.6	8.2	3.9
58.8912	F	2014-06-30	Q	>50.0	>50.0	5.6	2.7	8.2	4.4
36.2574	F	2014-06-10	Q	>50.0	>50.0	6.3	4.7	8	3.1
74.9897	F	2014-06-16	Q	12.8	2.1	14.7	11.4	8	49
31.2088	F	2014-07-18	Q	>50.0	>50.0	>50.0	15.9	7.7	5.8
31.0062	F	2013-08-08	Q	1.6	3.8	>50.0	5.3	7.6	2.9
41.4127	M	2014-03-19	Q	11.3	3.6	8.1	4.1	7.6	5.2
69.4757	M	2014-10-09	Q	1.7	1	7.1	2.7	7.6	2.8
16.6407	F	2013-12-17	Q	>50.0	>50.0	3.1	2.8	7.5	3.9
44.3997	M	2013-10-15	Q	>50.0	>50.0	2.4	2.1	7.4	4.1
61.8371	F	2014-06-10	Q	>50.0	>50.0	4.9	3.6	7.4	3.4
22.2861	F	2013-02-05	Q	6.3	4.3	42.5	22	7.3	8.8
60.3696	F	2014-06-05	Q	15.9	1.4	1.5	1.9	7.3	1.9
37.6975	F	2013-07-17	Q	>50.0	>50.0	7	4.1	7.1	4.2
60.1369	M	2013-08-07	Q	2.7	5.2	3	3.6	7.1	3.8
27.8248	F	2013-10-18	Q	>50.0	>50.0	4.4	6.8	7	5
74.1958	F	2014-02-19	Q	>50.0	>50.0	5.1	3.3	7	5.5
44.2957	M	2014-01-15	Q	4.7	1.8	15.2	3.4	6.9	2.5
35.5647	M	2014-12-17	Q	3.3	1.6	2.6	2.7	6.9	2.5
55.4114	F	2014-08-27	Q	>50.0	>50.0	5.8	3.3	6.8	4.3
57.8946	M	2013-07-11	Q	3.3	2.9	2.8	3.1	6.7	5.3
79.2115	F	2013-12-06	Q	>50.0	>50.0	9.2	4	6.6	4.8
76.9144	F	2013-01-03	Q	12.7	2.9	10.9	3.4	6.5	3.8
55.9671	M	2013-07-10	Q	3.6	4.6	3.4	2.3	6.5	36.1
40.8433	F	2013-03-27	Q	2.6	2.3	>50.0	>50.0	6.3	1.9
67.7864	F	2013-11-13	Q	>50.0	>50.0	4.9	5	6.3	9.6
66.4257	F	2014-10-17	Q	1.6	<1.0	1.3	1.3	6.3	1.8
28.7995	F	2013-10-21	Q	>50.0	>50.0	3	3.4	6.2	4.3
19.6988	M	2014-01-31	Q	>50.0	>50.0	1.7	1.7	6.2	2.4
31.0527	F	2014-08-06	Q	2	1	1.4	1.7	6.2	2.2
45.7632	F	2013-04-02	Q	41.5	2.3	4.5	2.7	6.1	3.2
71.0554	F	2013-04-30	Q	>50.0	5.3	4.2	5.2	6.1	5.1
35.1951	F	2014-10-06	Q	15.3	11.8	>50.0	>50.0	6.1	10
43.3511	F	2014-02-05	Q	2	1.7	1.6	2.2	5.9	40
55.0418	F	2014-04-28	Q	>50.0	3.5	>50.0	30.5	5.9	6.7
64.4517	F	2014-06-17	Q	25.8	11.6	4.5	2.1	5.9	2.9
43.5647	F	2013-05-15	Q	>50.0	>50.0	3.5	3.4	5.8	4.9
52.0383	F	2014-10-20	Q	38.5	1.5	1.4	1.5	5.8	4.8
28.8789	F	2013-01-09	Q	7.9	1.7	9.8	3.4	5.7	2.3
55.5483	F	2013-05-29	Q	2.8	3.4	2.6	2.5	5.7	10.3
67.4004	F	2014-01-06	Q	>50.0	2.9	>50.0	7.7	5.7	3.5
38.6557	M	2014-08-06	Q	1.9	1.4	1.3	1.7	5.7	1.6
75.8549	F	2013-03-22	Q	16.5	4.8	2.8	2.8	5.6	4
77.8426	M	2013-06-11	Q	2.8	1.6	10	2	5.6	3.6
52.3641	F	2013-09-20	Q	>50.0	>50.0	3.6	5.2	5.6	8.3
81.1362	F	2013-03-13	Q	>50.0	>50.0	6.3	6	5.5	6.5
42.1684	M	2013-08-21	Q	4.3	2.4	1.8	2.1	5.5	1.8
64.6324	M	2013-09-05	Q	>50.0	45.8	5.1	4	5.5	9
22.4066	M	2013-10-04	Q	48.3	2.3	2.7	4.3	5.5	3
27.3073	F	2013-11-06	Q	>50.0	20.6	4.4	5.8	5.5	5.7
49.9493	M	2013-03-11	Q	14.7	4.7	4.2	4.4	5.4	18
67.6632	F	2013-07-02	Q	2.3	1.5	4.4	1.7	5.4	10.6
68.0684	F	2013-04-29	Q	>50.0	10.4	4.2	3.9	5.3	16.9
51.9425	F	2013-05-28	Q	3.2	3.5	22.8	9.6	5.3	5
45.1773	F	2014-09-01	Q	3.9	1.9	3.1	3.2	5.3	26.9
51.3867	F	2014-10-21	Q	>50.0	>50.0	5.4	2.4	5.3	3.9
42.6694	F	2013-02-15	Q	>50.0	3.3	2.8	3.3	5.2	3.7
40.0219	F	2014-07-02	Q	1.9	2	4.2	4.3	5.2	27.2
32.1287	F	2013-02-01	Q	>50.0	11.4	6.5	8.3	5.1	5
61.2868	M	2013-05-20	Q	>50.0	>50.0	4	3.4	5.1	3.8
53.7769	F	2013-06-05	Q	3.4	2.3	2.5	2.5	5.1	8.3
25.2266	F	2013-09-18	Q	>50.0	>50.0	3	3.5	5.1	4.2
48.7803	F	2013-03-11	Q	44.9	4.2	5.1	5.6	5	12.1
63.2772	F	2013-06-06	Q	>50.0	>50.0	5.4	4.1	5	4.1
68.9719	F	2013-07-29	Q	>50.0	>50.0	8.5	2.3	5	2
50.5435	F	2013-11-27	Q	>50.0	>50.0	2.8	3	5	4.5
53.6537	F	2014-04-23	Q	>50.0	>50.0	5.1	3	5	4.1
57.3361	F	2014-10-22	Q	2	<1.0	35.8	1.3	5	1.6
53.7276	F	2014-05-13	Q	42.5	>50.0	2	1.8	4.9	2.8
21.3771	F	2014-07-08	Q	5.9	3.4	13.5	8.6	4.9	8.3
36.6133	F	2014-07-14	Q	>50.0	>50.0	11.6	5.6	4.9	6.7
64.5175	M	2014-12-17	Q	2.3	2.3	2.1	2.2	4.9	2.3
60.5832	F	2013-02-28	Q	28.4	2.9	4.5	4.6	4.8	4.5
33.3717	F	2013-05-10	Q	14.9	3.5	2.4	3.3	4.8	17.9
29.8727	F	2013-05-28	Q	28.8	2.6	>50.0	>50.0	4.8	4.1
70.2423	F	2013-08-14	Q	>50.0	>50.0	1.9	1.8	4.8	3.8
32.0465	F	2013-09-27	Q	>50.0	>50.0	2.1	2.6	4.8	3.8
72.95	M	2013-11-26	Q	8.8	5.4	34.2	48.2	4.8	10.5
78.653	F	2014-03-26	Q	6.3	5.2	4.6	3.4	4.8	4
46.0753	F	2013-03-13	Q	45.4	4.5	8.2	6.3	4.7	5.9
41.5031	F	2013-03-19	Q	7.5	3	>50.0	13.3	4.7	11.6
44.794	F	2013-09-19	Q	42.7	3.5	3.4	3.4	4.7	7.8
47.436	F	2014-02-06	Q	35	5.5	1.4	1.4	4.7	5.4
26.1958	F	2014-04-22	Q	30.6	3.1	4.5	2.7	4.7	19.3
47.5072	F	2014-06-04	Q	>50.0	>50.0	4.8	4.1	4.7	2.3
61.3854	F	2014-08-19	Q	>50.0	>50.0	4.5	3.8	4.7	2.6
52.345	F	2013-04-10	Q	>50.0	26.4	26.3	29.8	4.6	3.9
45.0513	M	2013-04-16	Q	>50.0	>50.0	2.6	2.8	4.6	5.8
28.6489	F	2014-05-13	Q	>50.0	>50.0	4.4	3.5	4.6	2.9
71.7235	F	2014-08-11	Q	>50.0	1.2	1.8	1.9	4.6	2.1
64.679	F	2013-03-12	Q	>50.0	>50.0	4.2	3.5	4.5	5.8
43.1376	F	2013-04-29	Q	48.6	8.3	3.6	4.6	4.5	8.9
69.0787	F	2013-09-18	Q	4	17.6	38.1	11.7	4.5	3.4
66.1711	F	2013-10-11	Q	2.8	2.4	3.6	3.4	4.5	4.4
46.4203	F	2014-01-31	Q	>50.0	>50.0	6.4	4.2	4.5	12.1
28.9993	F	2013-03-20	Q	4.6	2.5	3	3.3	4.4	8.2
30.475	F	2013-04-02	Q	>50.0	>50.0	2.7	3.2	4.4	6.1
51.3977	F	2013-06-05	Q	3.7	2.4	47.4	3	4.4	5.3
58.7652	M	2013-10-10	Q	2.1	>50.0	1.6	1.7	4.4	2.1
61.8426	F	2014-03-12	Q	>50.0	>50.0	4.8	3.6	4.4	3.6
25.4593	F	2013-08-12	Q	2.6	3.7	>50.0	>50.0	4.3	3.4
33.6838	F	2013-10-15	Q	2.1	20.4	1.8	2.1	4.3	2.5
69.4593	F	2014-08-12	Q	>50.0	>50.0	7.3	5.9	4.3	3.2
17.3087	M	2014-09-08	Q	2.5	1.5	>50.0	>50.0	4.3	2.1
63.5893	F	2013-03-11	Q	>50.0	>50.0	4.2	4.6	4.2	5.4
54.0999	F	2013-05-30	Q	27.1	2.5	>50.0	32.7	4.2	13
72.9856	F	2013-10-23	Q	>50.0	>50.0	1.9	2	4.2	3.1
47.6742	M	2014-02-11	Q	>50.0	12.9	5.4	5.1	4.2	2.4
54.6448	F	2014-03-28	Q	>50.0	>50.0	3.7	3.4	4.2	3.6
68.271	M	2014-06-10	Q	>50.0	27.5	2.8	3	4.2	3.4
81.117	F	2014-07-07	Q	3.3	1.6	27.6	2.8	4.2	1.9
68.0958	M	2013-08-07	Q	4.1	5.1	3.4	3.2	4.1	3.8
40.4298	F	2013-12-19	Q	2.3	2.6	25.6	3.5	4.1	3.7
46.7762	F	2013-12-31	Q	>50.0	>50.0	5.1	4.9	4.1	4.3
70.3354	M	2014-11-12	Q	1.9	1	1.2	1.5	4.1	1.9
37.243	F	2013-03-06	Q	>50.0	4.9	12.3	24.7	4	3.5
58.1164	F	2013-04-15	Q	19	1.9	43.2	4.6	4	4.9
31.0226	F	2013-06-10	Q	3.7	1.7	>50.0	3.6	4	3.9
85.2977	F	2013-06-18	Q	3.6	2	>50.0	>50.0	4	4.1
49.2676	F	2013-10-15	Q	>50.0	43.2	4.7	4.9	4	2.7
57.0349	F	2013-10-23	Q	29.4	4.9	1.6	4	4	5.8
39.2498	M	2014-06-11	Q	2.3	15.6	2.5	2.1	4	5.5
45.7823	M	2014-06-11	Q	2.2	1.5	24.2	33.6	4	2.2
29.7906	F	2013-04-16	Q	>50.0	26.3	>50.0	>50.0	3.9	3.1
20.9692	M	2013-09-19	Q	5.8	5.2	>50.0	34.1	3.9	5.3
69.9658	F	2013-11-12	Q	>50.0	>50.0	1.9	2.3	3.9	2.5
75.2088	F	2014-07-15	Q	>50.0	>50.0	2.9	2.3	3.9	2.8
32.8159	M	2014-11-20	Q	4.5	1.8	30	6.2	3.9	2.5
39.4552	F	2013-10-04	Q	>50.0	4.1	1.9	1.9	3.8	2.4
45.848	F	2013-10-14	Q	3.8	5.5	13.8	17.2	3.8	7.2
56.9911	F	2013-10-23	Q	27.6	3.6	2.5	2.1	3.8	7.2
65.3634	M	2013-11-15	Q	27.1	>50.0	1.8	1.9	3.8	2.4
61.4593	F	2014-01-15	Q	35.7	>50.0	15.3	9.8	3.8	28.4
46.3573	F	2013-04-10	Q	13.4	2	3.2	3.3	3.7	4.6
35.8987	F	2013-04-30	Q	>50.0	26.6	7.6	7.7	3.7	6.3
22.4559	F	2013-06-20	Q	3.6	1.7	34	16.8	3.7	4.2
67.2799	M	2013-10-04	Q	47.2	2.3	1.7	2.9	3.7	3.6
40.616	F	2014-01-25	Q	>50.0	>50.0	2.5	3.8	3.7	4.1
25.4456	F	2014-09-11	Q	>50.0	>50.0	4.8	2.7	3.7	2.5
46.9569	F	2014-10-14	Q	29.3	1.7	>50.0	37.8	3.7	3
69.4894	M	2013-10-29	Q	35.8	3.2	3.3	3.5	3.6	3.2
21.7659	F	2014-03-10	Q	>50.0	27.1	>50.0	4	3.6	3.1
32.5859	F	2014-10-08	Q	>50.0	15.7	>50.0	17.3	3.6	3.6
54.924	F	2014-10-14	Q	>50.0	20.2	2.4	3.5	3.6	42.9
53.4593	M	2013-01-10	Q	>50.0	3.1	3.2	2.9	3.5	5.8
55.1348	F	2013-02-19	Q	>50.0	3.9	>50.0	27.2	3.5	>50.0
28.449	F	2013-04-24	Q	3.2	2.1	4	6.2	3.5	9.3
48.5722	M	2013-05-29	Q	3.1	1.7	2.1	2.3	3.5	23.1
58.3655	M	2013-10-14	Q	>50.0	>50.0	2	2.2	3.5	3.5
29.2786	F	2013-11-12	Q	>50.0	>50.0	1.4	1.8	3.5	2.2
33.1444	F	2014-03-03	Q	>50.0	28.6	6	4.4	3.5	6.5
24.282	F	2014-03-28	Q	>50.0	11.6	3.9	3.3	3.5	5.5
17.8097	F	2014-04-23	Q	>50.0	>50.0	11.7	4	3.5	8.9
40.1287	F	2014-09-16	Q	>50.0	>50.0	2.1	3.6	3.5	4.6
57.1034	F	2014-10-21	Q	>50.0	1.6	2.2	2	3.5	1.7
69.577	F	2013-03-05	Q	5.1	2.4	>50.0	4.7	3.4	4.1
29.0376	F	2013-04-15	Q	10.3	2.9	7.9	2.9	3.4	3.7
58.7488	M	2013-04-24	Q	>50.0	2	2.4	2.6	3.4	4.1
18.6338	F	2013-07-16	Q	5.1	3.3	>50.0	>50.0	3.4	6.6
47.1595	F	2013-07-17	Q	>50.0	30.8	3.3	2.8	3.4	4.7
69.6975	F	2013-09-19	Q	3.8	3.9	>50.0	>50.0	3.4	6
53.4839	F	2014-01-31	Q	>50.0	>50.0	12.1	7.9	3.4	2.4
60.23	F	2014-03-06	Q	>50.0	>50.0	2.2	2.8	3.4	3.2
44.0903	M	2014-12-01	Q	>50.0	5.1	11.1	12.6	3.4	5.2
79.8357	M	2014-12-17	Q	2.8	<1.0	1.5	1.5	3.4	1.7
33.9795	F	2013-01-17	Q	3.5	2.2	2.6	2.8	3.3	1.9
60.512	F	2013-02-05	Q	>50.0	32.8	4.6	5.4	3.3	6
32.5886	F	2013-02-08	Q	>50.0	13.9	3.4	4.4	3.3	3.7
43.1677	F	2013-04-08	Q	4.2	>50.0	3.5	3.7	3.3	3.3
56.4956	F	2013-08-07	Q	4.1	6.4	12.4	8.5	3.3	7.4
33.3087	F	2013-09-04	Q	>50.0	>50.0	4	4.1	3.3	4.1
48.4244	F	2014-01-13	Q	>50.0	>50.0	1.8	2.2	3.3	3
54.3765	F	2014-03-06	Q	>50.0	27.4	25.4	3.8	3.3	3.7
74.1684	F	2014-03-21	Q	>50.0	>50.0	2.7	3.2	3.3	3.6
78.3053	F	2014-05-02	Q	8.3	2.5	>50.0	7	3.3	8
42.4668	M	2014-10-29	Q	8.7	17.7	2	2.2	3.3	2.7
52.0849	F	2014-11-12	Q	1.8	<1.0	1.1	1.5	3.3	3
57.4155	F	2013-05-16	Q	>50.0	3.5	3.2	2.1	3.2	4.3
39.5181	M	2013-06-05	Q	3.2	2.2	2.4	2.5	3.2	4
36.9473	F	2013-06-26	Q	1.6	<1.0	3.3	2.4	3.2	>50.0
66.5407	M	2013-10-03	Q	>50.0	>50.0	20.1	3.7	3.2	2.8
32.0137	F	2013-11-25	Q	3.6	4	27.8	4.5	3.2	4.9
34.0616	F	2014-05-21	Q	2.2	4	>50.0	8	3.2	4.7
50.8966	F	2014-07-01	Q	42.7	9.2	38.4	>50.0	3.2	3.2
34.3819	F	2014-09-16	Q	2.3	1.2	23	3.8	3.2	2.6
60.2491	F	2013-04-10	Q	>50.0	4.5	12.1	10.5	3.1	3
73.7769	M	2013-09-06	Q	48.5	4.8	3.3	3.8	3.1	5.7
18.6502	F	2013-12-11	Q	>50.0	5.1	2.5	3.2	3.1	4.1
59.2936	F	2014-01-13	Q	>50.0	>50.0	8.4	5.7	3.1	4.4
39.05	F	2014-06-02	Q	12.1	2.6	13.7	2.4	3.1	3.3
56.7036	F	2014-09-24	Q	>50.0	12.9	5.3	4.6	3.1	15.2
43.9699	F	2014-11-19	Q	8.3	4.4	>50.0	14.7	3.1	3.8
28.9254	M	2013-02-19	Q	12.8	1.8	>50.0	>50.0	3	3.9
38.3573	F	2013-03-22	Q	3.7	2.6	3.2	2.4	3	>50.0
42.2067	F	2013-06-03	Q	>50.0	2.2	2.3	2.6	3	4.2
47.0089	F	2013-09-12	Q	>50.0	9.4	>50.0	6	3	5.3
77.6537	F	2013-10-15	Q	>50.0	>50.0	2.1	4.3	3	2.6
72.9555	F	2014-02-26	Q	3.7	3	2	2.8	3	6.1
81.9357	M	2014-02-28	Q	>50.0	3.6	1.9	1.6	3	2.8
37.3032	F	2014-04-22	Q	>50.0	>50.0	1.9	2.4	3	5.6
58.8528	F	2013-01-23	Q	>50.0	11.4	2.9	3.7	2.9	2.8
32.0082	F	2013-02-26	Q	4	3.5	10.2	16.4	2.9	3.5
67.5264	M	2013-03-19	Q	>50.0	23.7	5	4.2	2.9	4
70.5572	M	2013-04-24	Q	2.9	1.8	2.3	3	2.9	4.1
51.3812	F	2013-04-24	Q	4	1.7	2.7	3.4	2.9	5
51.6824	F	2013-05-20	Q	>50.0	2	3.8	2.6	2.9	6
38.0014	M	2013-06-17	Q	>50.0	>50.0	2.1	2.1	2.9	3.1
38.6995	F	2013-12-11	Q	>50.0	3.3	4	4.9	2.9	4.8
28.3504	F	2014-03-17	Q	21.7	1.7	4.3	4.9	2.9	2.5
64.7118	M	2014-04-28	Q	2.9	3.7	>50.0	8.6	2.9	9
54.3573	F	2014-08-12	Q	>50.0	>50.0	7.3	1.9	2.9	>50.0
36.6899	M	2014-08-22	Q	2.6	1.8	18.5	5.6	2.9	3.4
59.5346	M	2013-05-29	Q	6.2	1.7	2.7	2.3	2.8	3.9
41.9165	M	2013-08-22	Q	18.2	17.3	2	1.5	2.8	3.4
27.6331	F	2013-09-02	Q	2.7	3.6	>50.0	4.3	2.8	3.6
72.7967	M	2013-10-16	Q	>50.0	>50.0	1.7	1.7	2.8	3.1
55.8713	F	2013-10-24	Q	>50.0	7.4	2.8	2.4	2.8	5.6
63.7618	F	2013-12-13	Q	>50.0	>50.0	6.1	2.5	2.8	3.3
49.2841	F	2013-12-13	Q	2.1	2.2	>50.0	4.2	2.8	3.2
48.4079	F	2014-01-07	Q	>50.0	4.8	2.3	3	2.8	3.6
49.8946	F	2014-01-08	Q	>50.0	20	27.9	21.6	2.8	5
71.8741	F	2014-01-20	Q	>50.0	>50.0	4.9	4	2.8	5.4
16.2245	F	2014-02-05	Q	1.3	1.4	>50.0	9.4	2.8	4.3
41.3196	F	2014-03-20	Q	2.8	2.4	>50.0	>50.0	2.8	5.3
43.0582	F	2014-05-15	Q	>50.0	36.1	3.3	4.2	2.8	7.9
46.4367	F	2014-05-19	Q	6.8	2.3	2.6	2.6	2.8	2.9
36.7255	M	2014-08-27	Q	7.9	2.5	2.3	2.5	2.8	>50.0
27.0445	F	2014-11-20	Q	2	1.2	2.4	2.8	2.8	>50.0
67.885	F	2013-03-14	Q	5.3	3	3.2	3.7	2.7	3.3
42.7379	F	2013-04-24	Q	3.3	2.3	2.6	3	2.7	3.3
71.4442	F	2013-07-17	Q	43.9	2.4	2.5	3.1	2.7	6.5
58.0671	F	2013-10-17	Q	7.1	3.1	13.8	3.4	2.7	3.4
76.8597	F	2014-04-09	Q	3	3	2.8	3.3	2.7	3.6
60.3532	F	2014-05-14	Q	48	2.1	5	3.7	2.7	4.1
75.4251	M	2014-07-07	Q	>50.0	>50.0	3.6	4.1	2.7	3.5
67.0472	F	2014-08-07	Q	>50.0	1.4	8.4	2.4	2.7	1.9
75.3676	F	2014-11-12	Q	1.7	1.4	1.3	1.5	2.7	2.2
46.527	F	2014-12-08	Q	5.8	1.5	45.5	23.9	2.7	2
45.9658	F	2013-12-17	Q	27.4	>50.0	10	2.4	2.6	2.4
49.5414	F	2014-01-15	Q	5	1.9	>50.0	2.6	2.6	21.6
23.0828	M	2014-01-31	Q	>50.0	6.2	2	2.7	2.6	2.3
47.9671	F	2014-04-18	Q	>50.0	>50.0	2	2	2.6	2.5
67.0965	M	2014-04-23	Q	27.9	3.8	8.5	1.9	2.6	3.5
46.5599	F	2014-08-20	Q	1.5	1.4	3.1	1.8	2.6	1.9
30.538	F	2014-12-17	Q	2.7	<1.0	2.3	1.8	2.6	1.7
74.5763	F	2014-12-17	Q	2.3	<1.0	1.9	1.7	2.6	3
38.3901	F	2013-01-04	Q	>50.0	18.2	3.2	3.3	2.5	3.2
46.3518	F	2013-05-08	Q	3.4	2.2	>50.0	3.7	2.5	3.7
43.3539	F	2013-07-04	Q	44.5	>50.0	1.8	2	2.5	2.6
72.6407	F	2013-07-18	Q	>50.0	>50.0	1.8	1.9	2.5	3.5
41.9986	F	2013-07-24	Q	>50.0	7.9	2.9	2.1	2.5	3.8
57.5003	F	2013-07-29	Q	>50.0	4.2	3.4	3	2.5	3.9
56.1999	F	2013-08-15	Q	2.4	11.2	>50.0	26.8	2.5	2.3
44.6242	F	2013-08-21	Q	1.4	1.9	3.1	1.5	2.5	1.5
68.679	F	2013-10-15	Q	35.6	1.6	2.2	2.6	2.5	2.5
30.0151	F	2013-12-05	Q	>50.0	8.4	4.9	5.1	2.5	7.2
48.8515	F	2014-02-19	Q	4.4	3.1	>50.0	3.8	2.5	2.3
59.551	M	2014-02-27	Q	>50.0	1.7	8.9	11.8	2.5	11.4
35.7125	F	2014-02-28	Q	45.7	5.7	>50.0	24.9	2.5	6.9
46.2122	F	2014-06-23	Q	4.6	1.5	>50.0	15.3	2.5	9.3
38.0698	F	2014-07-21	Q	>50.0	5.1	>50.0	>50.0	2.5	2.5
41.9932	F	2014-08-06	Q	3	1.5	2	2.3	2.5	3.3
37.232	F	2013-02-27	Q	9	3	7.4	6	2.4	3.8
50.6201	F	2013-04-15	Q	>50.0	3.9	9.9	5.2	2.4	3.3
35.1923	F	2013-05-07	Q	>50.0	20.8	19.6	10	2.4	3.2
47.1923	F	2013-05-08	Q	>50.0	>50.0	2.9	2.7	2.4	3.8
49.7029	F	2013-10-25	Q	30	10.8	4.2	4.6	2.4	5.6
45.8535	F	2013-12-17	Q	1.9	2	>50.0	>50.0	2.4	2.5
69.0157	M	2014-02-24	Q	5.9	2.9	2.6	3	2.4	4.6
47.206	M	2014-04-18	Q	3.1	2.4	>50.0	>50.0	2.4	3.8
68.6543	F	2014-06-17	Q	>50.0	>50.0	3.1	1.6	2.4	2.2
63.7426	F	2014-08-07	Q	2.2	1.5	19.8	2.8	2.4	3.7
33.5797	F	2014-10-24	Q	35.9	2.7	13.5	4.3	2.4	3.9
82.1656	F	2013-01-07	Q	4.8	2	>50.0	7.1	2.3	5.9
66.2423	F	2013-05-07	Q	>50.0	1.8	2.7	2.9	2.3	2.9
63.8303	F	2013-05-29	Q	3	1.8	3.4	3.5	2.3	4.7
48.2464	F	2013-08-09	Q	25.7	7	3	2	2.3	2.3
46.4066	F	2013-09-26	Q	>50.0	>50.0	1.9	2.1	2.3	2.4
41.0404	F	2013-10-15	Q	1.7	1.5	1.5	1.8	2.3	2.1
73.2156	F	2013-12-11	Q	>50.0	3	2.3	2.7	2.3	5
29.2074	F	2013-12-19	Q	>50.0	>50.0	2.4	2.8	2.3	3.3
94.3546	F	2014-03-25	Q	>50.0	1.9	19.1	5.3	2.3	2.6
60.1752	F	2014-06-10	Q	>50.0	>50.0	3.4	3	2.3	3.4
25.9493	M	2014-06-11	Q	2.2	9.5	1.7	2.5	2.3	3.2
56.7447	F	2013-03-27	Q	3.5	2.4	19.3	8.9	2.2	3.8
66.5818	F	2013-03-29	Q	2.9	3.2	>50.0	>50.0	2.2	2.4
65.0897	M	2013-05-15	Q	19.9	39	1.9	1.8	2.2	2.9
32.898	F	2013-06-10	Q	>50.0	8.3	6	3.8	2.2	3.2
82.6201	M	2013-08-22	Q	10.2	2.6	4.4	1.7	2.2	2.9
42.7077	F	2013-09-18	Q	>50.0	4.4	37.4	3	2.2	8.5
70.7515	F	2013-09-25	Q	44.3	10.1	6.9	2.8	2.2	3.4
66.4175	F	2013-10-15	Q	2.4	1.9	4.6	3.2	2.2	8.5
69.7385	F	2013-11-12	Q	>50.0	>50.0	4.1	3.7	2.2	4.5
61.7741	F	2013-12-18	Q	>50.0	46.4	1.2	1.7	2.2	2.1
60.501	F	2014-03-24	Q	7.3	1.7	31.4	4.2	2.2	2.6
39.7454	F	2014-05-21	Q	>50.0	33.2	5.9	6.2	2.2	4.5
28.4517	F	2014-06-25	Q	4.2	1.6	45	6.6	2.2	2
53.1855	F	2014-07-09	Q	4.3	2.6	>50.0	4.6	2.2	2.9
55.4935	F	2014-10-06	Q	>50.0	2.6	4.1	3.9	2.2	3.6
51.0992	F	2013-09-13	Q	7.5	9.6	>50.0	34.9	2.1	3.8
57.1608	F	2013-11-07	Q	>50.0	2	1.5	1.7	2.1	2
59.7536	F	2013-11-14	Q	>50.0	2.3	4.2	2.9	2.1	3.3
58.5407	F	2014-06-03	Q	>50.0	>50.0	1.4	2.1	2.1	6.7
17.5688	F	2014-08-20	Q	>50.0	4.9	4.3	2.7	2.1	23.2
41.1608	F	2014-08-28	Q	>50.0	38.9	>50.0	7.1	2.1	2.3
45.1198	F	2014-10-07	Q	>50.0	3.2	5.2	5.9	2.1	4.1
21.9165	F	2014-12-15	Q	>50.0	9.2	>50.0	>50.0	2.1	2.9
50.2231	F	2013-02-12	Q	>50.0	42.2	4.1	4.1	2	3.5
80.2519	F	2013-04-16	Q	45.6	2	2.4	3	2	2.8
22.0452	M	2013-05-20	Q	50	1.6	4.9	2.2	2	3.3
45.4976	F	2013-08-12	Q	1.7	3.6	1.5	1.6	2	3
21.2348	F	2013-09-05	Q	1.9	2.5	1.5	1.9	2	2.5
68.5996	F	2013-10-23	Q	>50.0	13.6	1.4	1.7	2	3.5
65.3361	F	2013-10-23	Q	16.5	3.1	1.3	1.6	2	3.5
50.026	F	2013-12-18	Q	>50.0	2.8	2.6	3.2	2	2.9
33.7741	F	2014-01-14	Q	>50.0	>50.0	1.9	2.2	2	2.3
78.6174	F	2014-07-07	Q	19.9	35.1	2	2.4	2	1.7
26.8884	F	2014-08-08	Q	1.8	1.4	>50.0	>50.0	2	3.1
52.5147	F	2014-08-11	Q	25.5	18.3	2	2.1	2	11
48.4819	F	2013-10-08	Q	20.3	1.8	3	2.3	1.9	3
67.1759	F	2013-11-12	Q	>50.0	>50.0	2.2	2	1.9	2
38.0424	F	2014-01-15	Q	>50.0	>50.0	9.4	9.4	1.9	2.8
78.3107	F	2014-04-22	Q	>50.0	11.9	2	1.9	1.9	3.1
38.2861	F	2014-06-30	Q	3.8	2.2	>50.0	9.9	1.9	2.7
31.0007	F	2014-07-04	Q	>50.0	2.5	3.5	3.8	1.9	3.6
35.833	F	2014-07-16	Q	1.9	13.6	1.9	2.3	1.9	2.2
34.6585	M	2014-08-26	Q	20.2	5	2	2.1	1.9	2.7
67.8275	F	2014-08-27	Q	4.2	2	31.3	13.9	1.9	9.8
42.2943	M	2014-11-26	Q	2.1	<1.0	2	1.8	1.9	2.8
41.5387	F	2014-12-08	Q	4.2	11.2	>50.0	16.2	1.9	4.1
62.6311	M	2014-12-10	Q	5.9	1.3	3	2.6	1.9	4
69.8946	F	2013-01-28	Q	20	10.7	3.8	4.6	1.8	3.7
18.7105	F	2013-07-09	Q	36.5	1.2	2	2	1.8	2.6
31.0965	F	2013-07-26	Q	>50.0	32.1	2.8	2.8	1.8	1.8
72.6352	F	2014-03-18	Q	2.7	2.1	>50.0	>50.0	1.8	31.5
42.3874	M	2014-03-26	Q	2.5	1.9	2.2	2.5	1.8	3.2
65.7221	F	2014-06-10	Q	>50.0	>50.0	>50.0	4.7	1.8	2.6
39.9261	F	2014-07-09	Q	>50.0	7.2	5.9	7	1.8	3.4
59.5674	M	2014-07-30	Q	>50.0	1.2	1.7	2.4	1.8	2.1
68.0438	F	2014-08-11	Q	>50.0	>50.0	19.9	3.1	1.8	2.1
36.8816	F	2014-09-18	Q	2.2	1.3	>50.0	31.1	1.8	3.2
44.8433	F	2014-12-22	Q	20.3	1.3	1.2	1.4	1.8	1.4
51.2389	F	2013-07-23	Q	>50.0	33.8	2.9	2.8	1.7	3.6
34.4504	F	2013-10-14	Q	2.1	5.7	1.7	1.9	1.7	1.8
75.1047	F	2013-11-12	Q	40.9	1.6	1	1.3	1.7	2.5
48.627	F	2014-06-25	Q	>50.0	>50.0	3.5	4.1	1.7	3.5
59.9863	F	2014-06-27	Q	27.9	2	1.6	1.8	1.7	2.3
59.9452	F	2014-07-15	Q	>50.0	24.3	3.1	4	1.7	2.4
58.5517	F	2014-07-28	Q	17.4	2.9	>50.0	3	1.7	2.9
51.948	F	2014-09-19	Q	41.2	4.9	3.6	1.8	1.7	3.5
51.6003	F	2014-11-12	Q	1.5	1	1.8	1.6	1.7	1.7
79.2279	F	2014-11-17	Q	3.8	1.8	14.7	7.8	1.7	2.7
66.757	F	2013-10-04	Q	>50.0	2.2	2.3	2.2	1.6	3.3
52.2519	M	2014-05-19	Q	23.2	2.4	>50.0	>50.0	1.6	2.4
76.6188	F	2014-06-16	Q	1.6	1	34	8	1.6	2
60.2738	F	2014-06-16	Q	>50.0	>50.0	2.4	2.3	1.6	1.7
47.1047	F	2014-11-12	Q	3	1.4	2.1	2.3	1.6	2.4
61.3443	F	2014-11-17	Q	4.5	1.7	12.1	4.3	1.6	2.6
70.9185	F	2013-08-28	Q	>50.0	>50.0	1.4	1.8	1.5	3
67.8494	M	2013-08-28	Q	>50.0	5.4	1.3	2.6	1.5	2.1
65.2731	F	2014-06-17	Q	>50.0	2.1	3.7	3.9	1.5	2.7
89.4182	F	2014-08-20	Q	1.4	3.3	2.1	3.5	1.5	2.3
71.4387	F	2014-08-21	Q	4.9	2.3	31.8	32.1	1.5	5.5
32.1725	F	2014-09-03	Q	>50.0	2.8	3	3.8	1.5	1.9
78.924	M	2014-12-10	Q	3	1	1.9	1.9	1.5	2.3
40.5284	F	2014-12-10	Q	1.8	1.4	1.2	1.4	1.5	1.9
39.5483	F	2014-12-17	Q	2.4	1.1	4.2	3.1	1.5	2.1
61.3415	F	2013-06-21	Q	>50.0	<1.0	2.2	1.3	1.4	2.7
33.6482	F	2013-08-19	Q	>50.0	8.6	1.2	1.7	1.4	1.6
51.4278	F	2013-10-15	Q	2.1	1.5	2.5	2.3	1.4	2.5
38.0945	F	2013-11-11	Q	>50.0	28	4.4	2.2	1.4	2.4
79.2498	F	2014-01-20	Q	>50.0	27.2	3.5	6.4	1.4	1.5
47.1595	F	2014-03-26	Q	2.4	1.7	1.7	2.1	1.4	2.7
43.6824	F	2014-04-09	Q	12.2	1.7	2.3	2.4	1.4	12.3
49.0212	M	2014-07-16	Q	2	2.9	2.2	2.2	1.4	3.1
44.011	F	2014-08-06	Q	2.3	1.2	1.9	2	1.4	2.2
56.5147	F	2014-09-10	Q	>50.0	4.5	2.6	3	1.4	2.5
20.3943	F	2014-10-22	Q	>50.0	2.5	>50.0	>50.0	1.4	3.3
63.7563	F	2014-10-22	Q	>50.0	>50.0	4.6	6	1.4	1.7
67.7426	F	2014-10-22	Q	34.5	2.7	9.7	2	1.4	3.9
40.4901	F	2014-12-22	Q	1.8	1.2	1.9	2.1	1.4	2.1
51.6386	F	2013-08-21	Q	>50.0	2.7	1.2	1.3	1.3	1.7
36.4353	F	2013-08-21	Q	1.5	4.2	1.1	1.4	1.3	2.5
64.3723	M	2013-12-17	Q	17.6	1.7	1.3	1.6	1.3	4.9
50.1985	M	2014-05-09	Q	>50.0	13.7	1.5	2.2	1.3	2.2
45.5441	F	2014-06-11	Q	2.6	1.2	2.4	2.6	1.3	3.3
71.8303	F	2014-06-25	Q	>50.0	29.8	1.6	2.3	1.3	1.5
22.9897	F	2014-06-27	Q	2.1	2.2	>50.0	16.1	1.3	2.7
77.0157	F	2014-07-16	Q	2.7	1.4	12	3.5	1.3	1.6
31.1211	F	2014-11-10	Q	25.4	4.4	5	6.5	1.3	1.6
38.319	F	2014-12-08	Q	>50.0	26.2	2.4	2.5	1.3	2.5
55.6934	F	2014-04-24	Q	3.5	1.7	33.4	3.8	1.2	6.5
60.1068	M	2014-07-08	Q	2.4	2	10.9	2.3	1.2	2.8
74.6776	F	2014-07-16	Q	2.7	1.3	2.6	3	1.2	1.7
86.5435	F	2014-07-18	Q	>50.0	1.6	4.1	3.3	1.2	5.3
67.8193	F	2014-08-07	Q	30.6	1.6	1.8	2.2	1.2	2.9
60.909	F	2014-09-10	Q	>50.0	1.2	3.4	2.1	1.2	3.6
28.512	F	2014-10-16	Q	43	1.3	2	1.9	1.2	13
52.3203	F	2014-10-21	Q	32.4	1.9	2.1	2.3	1.2	2.4
69.7741	F	2014-11-26	Q	2.6	1	5.5	3.8	1.2	1.9
18.2998	F	2013-07-19	Q	>50.0	26.8	1.4	2	1.1	2.9
48.0602	F	2013-08-21	Q	11.8	4.9	1.2	1.5	1.1	10
54.4586	M	2014-01-13	Q	>50.0	1.6	1.5	1.3	1.1	1.9
44.9035	F	2014-02-25	Q	1.4	1.8	1.8	1.8	1.1	2.2
44.2546	F	2014-06-02	Q	>50.0	45.9	3.3	2.4	1.1	1.8
73.3771	F	2014-06-11	Q	2.9	1	9.5	2.2	1.1	1.9
41.5277	F	2014-06-11	Q	2.3	1.2	1.6	2	1.1	2
65.2238	F	2014-07-10	Q	20.9	1.6	1.4	1.8	1.1	6.2
64.1533	M	2014-07-15	Q	>50.0	2.9	3.6	5.5	1.1	1.9
36.5147	F	2014-07-31	Q	16.5	1.7	24.6	3	1.1	1.8
48.7502	F	2014-09-04	Q	>50.0	25.9	4.6	3.5	1.1	17.6
16.6845	M	2014-12-22	Q	2.9	1.5	>50.0	>50.0	1.1	2
27.0938	F	2014-12-22	Q	1.4	1.2	1.9	1.4	1.1	1.9
45.8261	M	2014-09-18	Q	21	1.1	3.4	1.7	1	2
61.7385	F	2014-12-17	Q	3.1	1.7	2.7	3.2	1	2
39.8877	F	2014-12-17	Q	2.1	1.3	2.3	6.6	1	1.9
52.3587	M	2014-12-19	Q	1.3	<1.0	15	1.6	1	1.7
46.3025	M	2013-02-20	Q	3.3	2.3	2.7	3.3	1.9	3.9
79.3593	F	2013-02-20	Q	3.1	4.5	2.3	2.8	1.8	5.7
22.5079	F	2013-04-03	Q	3.2	2.7	4	3.9	2.4	2.5
40.6762	F	2013-01-03	N
62.2834	F	2013-01-07	N
26.9514	F	2013-01-07	N
53.6537	F	2013-01-07	N
40.167	F	2013-01-10	N
52.5394	F	2013-01-10	N
38.2094	F	2013-01-14	N
77.2731	M	2013-01-14	N
54.3628	F	2013-01-14	N
51.3648	F	2013-01-16	N
49.6838	F	2013-01-16	N
47.6605	M	2013-01-17	N
25.1143	F	2013-01-23	N
51.6988	M	2013-01-29	N
18.2478	F	2013-01-29	N
39.6988	F	2013-01-31	N
20.8898	F	2013-02-01	N
54.9788	F	2013-02-01	N
26.0096	F	2013-02-04	N
46.3929	F	2013-02-06	N
38.9459	F	2013-02-06	N
65.2211	F	2013-02-06	N
85.1088	F	2013-02-07	N
39.9973	F	2013-02-12	N
26.6146	F	2013-02-14	N
18.4394	F	2013-02-14	N
17.1444	F	2013-02-15	N
68.794	F	2013-02-15	N
48.0027	F	2013-02-15	N
41.7741	F	2013-02-21	N
65.8672	F	2013-02-21	N
30.7242	F	2013-02-25	N
20.2355	F	2013-02-28	N
47.6879	F	2013-03-01	N
41.6509	F	2013-03-05	N
55.0062	F	2013-03-06	N
45.1554	F	2013-03-07	N
46.7899	F	2013-03-08	N
17.4401	F	2013-03-11	N
46.987	F	2013-03-11	N
69.3224	F	2013-03-12	N
61.7796	F	2013-03-12	N
38.2286	M	2013-03-12	N
38.2888	F	2013-03-13	N
48.4956	F	2013-03-14	N
33.1143	F	2013-03-18	N
26.4175	F	2013-03-25	N
28.7228	M	2013-03-25	N
62.3847	M	2013-03-27	N
36.8652	F	2013-03-27	N
56.4244	M	2013-03-29	N
84.2382	M	2013-03-29	N
45.8398	M	2013-04-03	N
67.4524	M	2013-04-03	N
75.6769	M	2013-04-08	N
41.6646	F	2013-04-08	N
41.3854	F	2013-04-09	N
32.0055	F	2013-04-11	N
41.4812	M	2013-04-12	N
66.0835	F	2013-04-15	N
45.0869	F	2013-04-15	N
52.6516	F	2013-04-19	N
46.0397	F	2013-04-19	N
56.7474	M	2013-04-22	N
40.9391	F	2013-04-23	N
17.5359	F	2013-04-29	N
64.2355	F	2013-04-30	N
32.1424	F	2013-05-02	N
49.7741	F	2013-05-03	N
31.5948	F	2013-05-07	N
60.1259	M	2013-05-08	N
50.8063	F	2013-05-09	N
32.0821	F	2013-05-14	N
57.6482	F	2013-05-15	N
60.1342	F	2013-05-15	N
37.7906	F	2013-05-15	N
76.4381	M	2013-05-16	N
29.6482	M	2013-05-17	N
31.8084	F	2013-05-21	N
69.3771	M	2013-05-23	N
37.5715	F	2013-05-23	N
46.9295	F	2013-05-23	N
16.5202	F	2013-05-28	N
33.076	F	2013-05-28	N
59.9425	F	2013-05-31	N
30.5927	M	2013-06-03	N
18.4422	F	2013-06-03	N
37.6509	F	2013-06-03	N
33.9055	F	2013-06-04	N
42.601	F	2013-06-06	N
50.0342	F	2013-06-10	N
58.9487	F	2013-06-12	N
65.1828	F	2013-06-14	N
53.076	F	2013-06-17	N
39.8056	F	2013-06-19	N
57.8234	M	2013-06-19	N
78.7899	M	2013-06-19	N
61.6427	M	2013-06-20	N
67.2909	F	2013-06-24	N
60.9062	M	2013-06-24	N
74.4613	M	2013-06-24	N
70.8392	M	2013-06-26	N
31.77	M	2013-07-01	N
47.6003	F	2013-07-02	N
33.4784	M	2013-07-03	N
29.1116	F	2013-07-03	N
61.9904	M	2013-07-04	N
48.5667	M	2013-07-04	N
33.588	F	2013-07-11	N
47.0637	M	2013-07-17	N
55.039	M	2013-07-17	N
27.4962	F	2013-07-23	N
50.6256	M	2013-07-24	N
40.2218	M	2013-07-25	N
19.3429	F	2013-07-31	N
36.4682	F	2013-08-01	N
84.0274	F	2013-08-01	N
64.9035	F	2013-08-12	N
64.4545	M	2013-08-12	N
44.6051	F	2013-08-15	N
52.0164	F	2013-09-03	N
16.4107	F	2013-09-09	N
49.4237	F	2013-09-10	N
37.3251	F	2013-09-12	N
22.7324	F	2013-09-13	N
60.4572	F	2013-09-18	N
17.5222	F	2013-09-20	N
36.5558	F	2013-09-25	N
27.7481	F	2013-10-03	N
72.3806	F	2013-10-03	N
34.9487	F	2013-10-04	N
44.0548	F	2013-10-04	N
44.8487	F	2013-10-10	N
64.783	F	2013-10-10	N
23.8001	M	2013-10-15	N
30.3956	F	2013-10-17	N
69.2293	M	2013-10-17	N
27.9014	M	2013-10-17	N
78.0123	F	2013-10-21	N
17.974	M	2013-10-23	N
22.2888	F	2013-11-07	N
32.5065	F	2013-11-07	N
42.883	F	2013-11-12	N
75.0609	F	2013-11-15	N
59.4524	F	2013-11-19	N
59.332	F	2013-11-19	N
67.5729	F	2013-11-19	N
69.5606	F	2013-11-20	N
27.1814	F	2013-11-20	N
18.7817	F	2013-11-20	N
62.9733	M	2013-11-21	N
78.245	F	2013-11-21	N
70.5873	M	2013-11-21	N
35.6934	F	2013-11-22	N
39.8084	M	2013-11-25	N
80.7474	F	2013-11-25	N
53.4237	M	2013-11-28	N
59.9151	F	2013-11-29	N
43.1157	F	2013-12-03	N
35.9617	F	2013-12-04	N
68.4517	F	2013-12-04	N
70.924	M	2013-12-12	N
43.102	F	2013-12-12	N
46.3518	F	2013-12-13	N
37.1882	F	2013-12-13	N
16.742	F	2013-12-16	N
52.4326	M	2013-12-17	N
56.6982	F	2013-12-19	N
29.2348	F	2013-12-20	N
76.9774	F	2014-01-02	N
23.2717	M	2014-01-06	N
77.4155	F	2014-01-07	N
49.4073	M	2014-01-07	N
73.1061	M	2014-01-10	N
28.1451	F	2014-01-10	N
63.1403	F	2014-01-10	N
79.0992	F	2014-01-13	N
21.7577	F	2014-01-15	N
62.7844	F	2014-01-15	N
44.1314	F	2014-01-15	N
41.1718	F	2014-01-22	N
27.3128	M	2014-01-22	N
28.2847	F	2014-01-27	N
22.256	M	2014-01-27	N
70.2423	M	2014-01-31	N
58.7625	F	2014-02-03	N
70.5982	F	2014-02-04	N
63.5017	F	2014-02-06	N
57.9165	F	2014-02-13	N
83.4059	F	2014-02-13	N
59.0281	F	2014-02-17	N
42.4476	F	2014-02-21	N
87.3292	M	2014-02-21	N
34.8008	F	2014-02-21	N
58.5955	F	2014-02-25	N
81.41	M	2014-02-25	N
21.9274	M	2014-02-27	N
52.397	M	2014-03-17	N
53.5715	F	2014-03-28	N
48.8734	M	2014-04-01	N
51.2553	M	2014-03-27	N
56.2382	F	2014-04-08	N
18.6585	F	2014-04-08	N
42.1739	M	2014-04-10	N
43.54	F	2014-04-14	N
32.5092	F	2014-04-16	N
67.5921	F	2014-04-22	N
49.306	F	2014-05-08	N
68.7337	M	2014-05-13	N
53.6181	M	2014-05-14	N
61.8617	M	2014-05-15	N
58.245	M	2014-05-20	N
55.4798	F	2014-05-29	N
38.2888	F	2014-06-10	N
72.9802	M	2014-06-10	N
41.7659	M	2014-06-23	N
82.0096	F	2014-07-14	N
69.4921	F	2014-07-21	N
31.8029	F	2014-07-29	N
31.8522	F	2014-08-05	N
51.5674	F	2014-08-26	N
30.2177	F	2014-08-28	N
59.8138	M	2014-10-07	N
45.5469	M	2014-10-09	N
36.7502	F	2014-10-15	N
58.371	M	2014-10-17	N
36.1916	F	2014-10-28	N
58.4203	F	2014-10-29	N
75.9945	M	2014-11-03	N
56.0219	F	2014-11-05	N
58.7324	F	2014-11-20	N
36.0931	F	2014-12-08	N
49.3361	F	2013-01-02	N
49.7796	M	2013-01-02	N
66.8036	M	2013-01-03	N
28.5503	M	2013-01-03	N
44.0246	M	2013-01-03	N
69.0075	F	2013-01-03	N
71.54	F	2013-01-03	N
51.4387	F	2013-01-03	N
48.6461	F	2013-01-04	N
55.9918	M	2013-01-07	N
68.8268	M	2013-01-07	N
54.6311	M	2013-01-07	N
84.0657	M	2013-01-08	N
47.5756	M	2013-01-09	N
27.0472	F	2013-01-09	N
35.0253	F	2013-01-09	N
45.0267	F	2013-01-09	N
59.2717	F	2013-01-09	N
33.1554	F	2013-01-09	N
22.6229	F	2013-01-09	N
57.8754	F	2013-01-09	N
25.9192	F	2013-01-09	N
33.8645	F	2013-01-09	N
45.4346	F	2013-01-09	N
58.193	F	2013-01-09	N
76.0055	M	2013-01-10	N
50.7105	F	2013-01-10	N
53.8316	F	2013-01-10	N
34.089	F	2013-01-10	N
60.0903	F	2013-01-10	N
31.7016	F	2013-01-11	N
43.384	F	2013-01-11	N
61.2841	M	2013-01-15	N
21.4921	M	2013-01-16	N
27.9781	F	2013-01-16	N
60.2984	F	2013-01-16	N
26.0014	F	2013-01-16	N
23.5702	F	2013-01-16	N
27.6222	F	2013-01-16	N
57.1143	F	2013-01-17	N
30.9459	F	2013-01-17	N
85.6126	M	2013-01-17	N
60.6242	F	2013-01-17	N
46.6283	F	2013-01-17	N
18.7734	F	2013-01-17	N
77.5962	F	2013-01-17	N
53.2621	F	2013-01-17	N
25.9083	F	2013-01-17	N
57.2129	M	2013-01-18	N
65.4428	M	2013-01-18	N
49.9357	M	2013-01-18	N
53.6372	F	2013-01-18	N
54.1547	M	2013-01-18	N
37.0897	F	2013-01-21	N
45.2621	F	2013-01-21	N
29.8207	F	2013-01-21	N
74.0205	F	2013-01-23	N
67.6167	F	2013-01-23	N
49.0623	F	2013-01-23	N
17.4073	F	2013-01-23	N
61.2758	M	2013-01-23	N
80.5996	M	2013-01-23	N
29.0431	F	2013-01-23	N
37.6865	F	2013-01-23	N
33.3415	F	2013-01-25	N
47.3292	F	2013-01-25	N
65.8508	M	2013-01-25	N
66.2122	M	2013-01-28	N
45.1855	M	2013-01-28	N
51.488	F	2013-01-28	N
49.7276	F	2013-01-28	N
37.9959	F	2013-01-28	N
27.2498	M	2013-01-28	N
18.7296	F	2013-01-28	N
60.0383	M	2013-01-28	N
41.4428	F	2013-01-28	N
69.4894	M	2013-01-29	N
41.3799	F	2013-01-30	N
29.5551	M	2013-01-29	N
52.8706	F	2013-01-29	N
28.5503	M	2013-01-29	N
50.308	M	2013-01-30	N
50.3463	F	2013-01-30	N
50.4394	F	2013-01-30	N
54.9706	F	2013-01-30	N
59.0938	F	2013-01-30	N
40.5284	F	2013-01-30	N
20.4709	F	2013-01-30	N
56.2793	F	2013-01-30	N
44.1314	F	2013-01-30	N
45.4045	M	2013-01-31	N
48.8652	M	2013-01-31	N
47.5318	M	2013-02-01	N
18.8611	F	2013-02-01	N
60.553	F	2013-02-01	N
54.5352	M	2013-02-01	N
35.1403	F	2013-02-01	N
64.1177	F	2013-02-05	N
65.2074	M	2013-02-06	N
67.6851	M	2013-02-06	N
44.6489	F	2013-02-07	N
29.3854	F	2013-02-07	N
49.2129	F	2013-02-07	N
68.3778	F	2013-02-07	N
52.846	F	2013-02-07	N
36.5996	F	2013-02-07	N
86.7734	M	2013-02-07	N
31.0582	F	2013-02-08	N
54.7926	M	2013-02-11	N
61.5387	F	2013-02-11	N
33.9384	F	2013-02-11	N
51.0801	F	2013-02-11	N
42.5982	M	2013-02-11	N
28.9856	F	2013-02-11	N
42.9185	M	2013-02-12	N
47.206	M	2013-02-12	N
27.0171	M	2013-02-12	N
55.1157	M	2013-02-12	N
34.3874	F	2013-02-13	N
77.7687	F	2013-02-13	N
29.2731	F	2013-02-13	N
80.8706	F	2013-02-14	N
45.6947	F	2013-02-15	N
25.8973	M	2013-02-15	N
21.1773	F	2013-02-18	N
25.4675	F	2013-02-18	N
45.7906	F	2013-02-19	N
18.4203	M	2013-02-19	N
50.4504	F	2013-02-19	N
78.8665	F	2013-02-19	N
80.6407	F	2013-02-19	N
68.1725	M	2013-02-21	N
67.7344	F	2013-02-21	N
74.7461	F	2013-02-21	N
59.3895	M	2013-02-21	N
78.2834	F	2013-02-21	N
57.7331	F	2013-02-21	N
22.9706	F	2013-02-21	N
25.7906	F	2013-02-21	N
56.2793	F	2013-02-21	N
51.8275	F	2013-02-21	N
51.8905	F	2013-02-22	N
48.2875	F	2013-02-22	N
45.1389	F	2013-02-22	N
42.3956	F	2013-02-22	N
65.1937	F	2013-02-22	N
63.8275	F	2013-02-22	N
68.0274	M	2013-02-25	N
19.447	M	2013-02-25	N
36.2875	F	2013-02-25	N
52.9637	M	2013-02-25	N
87.6112	M	2013-02-26	N
46.4476	M	2013-02-26	N
56.345	F	2013-02-26	N
45.796	M	2013-02-26	N
48.1342	M	2013-02-26	N
35.05	F	2013-02-26	N
19.7782	F	2013-02-28	N
67.8248	F	2013-02-28	N
39.332	F	2013-02-28	N
30.1246	F	2013-02-28	N
57.9685	M	2013-03-01	N
61.7796	F	2013-03-01	N
30.5845	M	2013-03-01	N
32.4107	M	2013-03-05	N
62.4449	M	2013-03-05	N
70.9925	F	2013-03-04	N
87.206	M	2013-03-04	N
26.1465	M	2013-03-05	N
51.0883	F	2013-03-05	N
51.77	M	2013-03-05	N
66.0096	F	2013-03-05	N
28.5996	F	2013-03-05	N
21.3854	F	2013-03-06	N
86.5024	M	2013-03-06	N
26.4422	M	2013-03-06	N
52.2272	M	2013-03-06	N
21.9493	F	2013-03-06	N
52.0931	F	2013-03-06	N
49.7851	F	2013-03-06	N
50.6667	F	2013-03-06	N
19.3949	M	2013-03-06	N
43.9014	F	2013-03-06	N
75.4716	F	2013-03-06	N
71.3648	F	2013-03-07	N
55.3812	F	2013-03-07	N
69.5852	F	2013-03-07	N
59.5483	M	2013-03-07	N
55.8905	F	2013-03-08	N
18.6804	F	2013-03-08	N
48.6762	M	2013-03-11	N
69.2101	F	2013-03-11	N
31.6359	F	2013-03-11	N
56.2546	F	2013-03-11	N
26.3847	M	2013-03-12	N
40.9802	F	2013-03-12	N
61.1773	F	2013-03-13	N
46.2286	F	2013-03-13	N
33.7112	F	2013-03-13	N
24.7447	F	2013-03-13	N
69.0212	M	2013-03-13	N
43.5346	F	2013-03-13	N
49.8782	M	2013-03-13	N
58.4394	M	2013-03-13	N
54.5407	M	2013-03-14	N
71.1704	F	2013-03-14	N
60.7693	M	2013-03-18	N
39.4825	M	2013-03-18	N
55.7673	F	2013-03-18	N
54.4394	M	2013-03-19	N
62.768	M	2013-03-19	N
55.4497	F	2013-03-19	N
30.7379	F	2013-03-19	N
55.9042	F	2013-03-19	N
45.2621	F	2013-03-19	N
32.9172	F	2013-03-19	N
60.8214	F	2013-03-21	N
56.8542	F	2013-03-21	N
24.104	F	2013-03-21	N
44.6762	F	2013-03-21	N
79.447	M	2013-03-21	N
31.5948	M	2013-03-21	N
44.2491	F	2013-03-22	N
67.8686	F	2013-03-22	N
44.7693	F	2013-03-22	N
36.0821	M	2013-03-22	N
17.7002	F	2013-03-22	N
27.1458	F	2013-03-22	N
61.1088	M	2013-03-25	N
69.3142	F	2013-03-25	N
51.8193	F	2013-03-22	N
35.447	F	2013-03-25	N
63.8768	F	2013-03-25	N
30.2204	F	2013-03-25	N
47.5181	F	2013-03-25	N
61.4949	M	2013-03-25	N
63.7372	F	2013-03-25	N
87.0281	F	2013-03-26	N
56.397	F	2013-03-26	N
45.6619	F	2013-03-26	N
20.1068	F	2013-03-27	N
49.796	F	2013-03-27	N
35.384	F	2013-03-27	N
41.0048	F	2013-03-27	N
47.3758	F	2013-03-27	N
45.8919	F	2013-03-27	N
49.5743	M	2013-03-27	N
58.2067	M	2013-03-27	N
47.9179	F	2013-03-27	N
56.386	F	2013-03-27	N
59.8823	F	2013-03-27	N
31.1978	F	2013-03-28	N
47.2772	F	2013-03-29	N
46.6776	F	2013-03-29	N
22.8693	F	2013-03-29	N
28.9446	F	2013-03-29	N
40.835	F	2013-03-29	N
25.911	M	2013-04-02	N
51.8741	M	2013-04-02	N
36.0301	F	2013-04-02	N
66.9925	F	2013-04-02	N
55.7098	M	2013-04-02	N
53.0732	F	2013-04-02	N
48.1287	F	2013-04-03	N
21.2402	F	2013-04-03	N
45.859	F	2013-04-03	N
74.5681	M	2013-04-03	N
45.7413	F	2013-04-03	N
39.3155	F	2013-04-04	N
16.9172	F	2013-04-04	N
21.0595	F	2013-04-04	N
55.1622	F	2013-04-04	N
49.128	F	2013-04-05	N
24.501	F	2013-04-08	N
54.36	F	2013-04-08	N
53.4073	F	2013-04-08	N
45.514	F	2013-04-05	N
27.5373	F	2013-04-09	N
71.7864	F	2013-04-09	N
54.9322	M	2013-04-09	N
83.9918	M	2013-04-09	N
73.8617	F	2013-04-09	N
59.269	M	2013-04-09	N
47.5866	F	2013-04-09	N
39.4825	F	2013-04-09	N
44.8789	F	2013-04-10	N
38.4394	F	2013-04-10	N
21.013	F	2013-04-10	N
21.796	F	2013-04-10	N
66.2478	M	2013-04-10	N
42.6174	M	2013-04-10	N
33.1225	F	2013-04-10	N
33.0185	F	2013-04-10	N
60.0712	F	2013-04-10	N
52.1834	M	2013-04-11	N
54.7953	F	2013-04-11	N
61.2348	F	2013-04-12	N
40.9336	M	2013-04-12	N
22.4422	F	2013-04-12	N
52.0082	M	2013-04-11	N
46.5955	F	2013-04-12	N
40.7173	M	2013-04-12	N
64.9336	M	2013-04-12	N
33.462	F	2013-04-12	N
51.655	F	2013-04-12	N
78.5791	M	2013-04-15	N
23.4716	F	2013-04-15	N
45.5441	F	2013-04-15	N
62.141	F	2013-04-15	N
46.2094	F	2013-04-15	N
60.2628	F	2013-04-16	N
24.0411	F	2013-04-16	N
22.2478	F	2013-04-16	N
78.757	M	2013-04-16	N
79.0253	M	2013-04-17	N
34.6721	M	2013-04-17	N
53.2786	F	2013-04-17	N
93.4155	M	2013-04-17	N
48.8159	F	2013-04-18	N
75.7645	M	2013-04-18	N
44.2984	F	2013-04-19	N
41.3689	F	2013-04-19	N
59.9179	M	2013-04-19	N
52.9665	F	2013-04-19	N
25.8809	F	2013-04-19	N
30.4312	M	2013-04-22	N
30.5407	F	2013-04-22	N
53.5715	M	2013-04-22	N
46.2094	F	2013-04-23	N
43.1567	M	2013-04-23	N
44.7639	F	2013-04-23	N
49.7769	F	2013-04-23	N
79.6797	F	2013-04-23	N
50.1328	F	2013-04-23	N
79.8549	M	2013-04-23	N
61.4127	M	2013-04-23	N
39.206	F	2013-04-23	N
46.7242	F	2013-04-25	N
57.1335	M	2013-04-25	N
19.0171	M	2013-04-25	N
86.601	F	2013-04-29	N
77.5277	M	2013-04-29	N
68.9582	M	2013-04-29	N
50.872	F	2013-04-29	N
62.82	F	2013-04-29	N
42.2122	F	2013-04-29	N
21.473	F	2013-04-29	N
32.1424	F	2013-04-29	N
71.154	F	2013-04-30	N
32.0219	F	2013-04-30	N
77.2183	M	2013-04-30	N
51.5017	F	2013-04-30	N
69.6099	F	2013-04-30	N
60.7721	F	2013-05-01	N
46.0643	F	2013-05-01	N
32.1588	F	2013-05-01	N
69.974	M	2013-05-01	N
26.2861	F	2013-05-01	N
67.603	M	2013-05-01	N
41.306	F	2013-05-01	N
40.4956	F	2013-05-01	N
57.2101	F	2013-05-02	N
41.1061	M	2013-05-02	N
25.1253	M	2013-05-02	N
27.5127	M	2013-05-02	N
54.5791	F	2013-05-02	N
44.6379	M	2013-05-03	N
38.8282	F	2013-05-03	N
68.6078	F	2013-05-03	N
75.3402	F	2013-05-03	N
77.4648	M	2013-05-03	N
48.6653	F	2013-05-07	N
44.7337	M	2013-05-07	N
52.6872	F	2013-05-07	N
35.0828	M	2013-05-07	N
81.9959	M	2013-05-07	N
47.9617	F	2013-05-07	N
42.6338	F	2013-05-07	N
21.399	M	2013-05-08	N
34.7214	F	2013-05-08	N
65.9001	F	2013-05-08	N
42.6366	F	2013-05-08	N
50.3244	M	2013-05-08	N
44.5749	M	2013-05-08	N
70.5599	F	2013-05-09	N
85.0595	M	2013-05-09	N
51.2307	M	2013-05-09	N
46.5188	M	2013-05-09	N
46.193	M	2013-05-10	N
38.9897	M	2013-05-10	N
26.7707	M	2013-05-10	N
72.2081	F	2013-05-10	N
44.8186	M	2013-05-10	N
75.2799	F	2013-05-10	N
57.0513	F	2013-05-10	N
70.1684	F	2013-05-10	N
43.7974	F	2013-05-10	N
52.1396	F	2013-05-13	N
70.4887	F	2013-05-13	N
26.8172	M	2013-05-13	N
40.9692	F	2013-05-13	N
75.5264	F	2013-05-13	N
54.7351	M	2013-05-13	N
28.6078	F	2013-05-14	N
59.1075	F	2013-05-14	N
18.9925	F	2013-05-14	N
49.2129	F	2013-05-14	N
41.7933	M	2013-05-14	N
31.7919	F	2013-05-14	N
23.0198	M	2013-05-14	N
30.0397	F	2013-05-14	N
75.0527	M	2013-05-14	N
31.2772	M	2013-05-14	N
62.7406	M	2013-05-14	N
49.0048	F	2013-05-14	N
58.1821	M	2013-05-14	N
40.5476	F	2013-05-14	N
73.0842	F	2013-05-15	N
27.9754	F	2013-05-15	N
34.872	M	2013-05-15	N
43.2279	F	2013-05-16	N
48.8515	M	2013-05-16	N
19.2745	F	2013-05-16	N
53.128	F	2013-05-16	N
53.8645	F	2013-05-17	N
32.4928	F	2013-05-17	N
65.0623	M	2013-05-17	N
59.7837	M	2013-05-17	N
25.9329	F	2013-05-17	N
49.243	F	2013-05-20	N
59.0363	F	2013-05-20	N
24.104	F	2013-05-20	N
48.1342	M	2013-05-20	N
58.4695	M	2013-05-20	N
36.3943	M	2013-05-20	N
78.0315	F	2013-05-20	N
29.2868	M	2013-05-20	N
78.1684	M	2013-05-20	N
33.6893	M	2013-05-20	N
47.9644	F	2013-05-21	N
58.6721	M	2013-05-21	N
28.2272	F	2013-05-21	N
51.4524	F	2013-05-21	N
28.5257	F	2013-05-22	N
22.3901	F	2013-05-22	N
74.8255	F	2013-05-22	N
76.1424	M	2013-05-23	N
70.1383	M	2013-05-23	N
43.1348	F	2013-05-24	N
29.8617	F	2013-05-24	N
64.0301	F	2013-05-24	N
42.8556	F	2013-05-28	N
25.4894	F	2013-05-28	N
71.7892	M	2013-05-28	N
67.9179	F	2013-05-28	N
80.3066	F	2013-05-28	N
35.4114	M	2013-05-28	N
37.2923	M	2013-05-28	N
77.8891	F	2013-05-30	N
22.2916	F	2013-05-30	N
46.0534	F	2013-05-30	N
16.564	F	2013-05-30	N
62.7844	M	2013-05-30	N
23.6496	F	2013-05-30	N
45.2457	F	2013-05-30	N
62.2724	M	2013-05-30	N
80.7885	M	2013-05-31	N
74.4339	F	2013-05-31	N
33.1253	F	2013-05-31	N
33.0951	M	2013-06-03	N
53.0431	F	2013-06-03	N
50.141	F	2013-06-03	N
43.833	F	2013-06-04	N
65.859	M	2013-06-04	N
43.1841	F	2013-06-04	N
85.4209	F	2013-06-04	N
42.5133	M	2013-06-04	N
32.6051	F	2013-06-07	N
72.7173	M	2013-06-06	N
71.5428	F	2013-06-06	N
64.8542	M	2013-06-06	N
81.3881	F	2013-06-06	N
62.0123	F	2013-06-06	N
19.3648	F	2013-06-06	N
18.4476	M	2013-06-06	N
22.0342	M	2013-06-10	N
51.9918	F	2013-06-07	N
16.3751	F	2013-06-10	N
65.1253	F	2013-06-10	N
68.679	F	2013-06-11	N
26.412	M	2013-06-11	N
65.6181	M	2013-06-11	N
53.0349	F	2013-06-11	N
49.8316	F	2013-06-12	N
23.7864	F	2013-06-12	N
22.423	F	2013-06-11	N
32.6489	F	2013-06-11	N
28.3231	M	2013-06-12	N
40.2491	F	2013-06-12	N
19.6496	F	2013-06-12	N
32.2136	F	2013-06-12	N
39.0034	F	2013-06-12	N
54.7214	F	2013-06-14	N
47.4059	F	2013-06-14	N
42.6831	M	2013-06-14	N
25.0376	F	2013-06-14	N
60.8871	M	2013-06-14	N
52.8679	F	2013-06-14	N
41.8782	F	2013-06-17	N
50.8693	F	2013-06-17	N
74.3354	M	2013-06-17	N
47.0144	F	2013-06-18	N
43.6003	F	2013-06-18	N
66.2094	F	2013-06-18	N
40.8789	F	2013-06-18	N
22.0315	M	2013-06-18	N
30.9131	F	2013-06-18	N
42.5051	F	2013-06-18	N
28.2108	M	2013-06-18	N
72.9528	F	2013-06-18	N
50.8665	F	2013-06-18	N
20.2601	F	2013-06-18	N
30.9514	F	2013-06-19	N
80.1123	M	2013-06-19	N
68.2327	F	2013-06-19	N
55.2772	M	2013-06-19	N
89.6701	F	2013-06-19	N
49.4839	M	2013-06-20	N
48.8734	M	2013-06-20	N
52.7228	M	2013-06-20	N
29.9576	F	2013-06-20	N
39.707	F	2013-06-20	N
28.8898	F	2013-06-21	N
32.501	F	2013-06-21	N
57.755	M	2013-06-21	N
61.3881	F	2013-06-21	N
65.1992	M	2013-06-21	N
44.9774	F	2013-06-24	N
27.4196	F	2013-06-24	N
73.7714	M	2013-06-24	N
88.7666	M	2013-06-24	N
51.3265	M	2013-06-24	N
59.6194	F	2013-06-24	N
74.2259	F	2013-06-24	N
69.8973	F	2013-06-26	N
60.1944	F	2013-06-26	N
60.3669	F	2013-06-26	N
31.0856	F	2013-06-26	N
75.655	F	2013-06-26	N
47.0582	F	2013-06-26	N
27.729	F	2013-06-26	N
41.2485	F	2013-06-26	N
46.3655	M	2013-06-26	N
73.5113	F	2013-06-26	N
62.3655	M	2013-06-27	N
46.872	F	2013-06-27	N
70.6311	F	2013-06-27	N
53.5195	M	2013-06-27	N
36.219	F	2013-06-27	N
49.1116	M	2013-06-27	N
65.5551	M	2013-06-27	N
64.1533	M	2013-06-28	N
51.7974	F	2013-06-28	N
67.6304	M	2013-06-28	N
66.308	F	2013-06-28	N
56.4107	F	2013-06-28	N
19.6468	F	2013-06-28	N
45.7933	F	2013-06-28	N
17.1855	F	2013-06-28	N
38.1684	F	2013-06-28	N
19.4962	M	2013-07-02	N
31.9069	F	2013-07-02	N
59.0856	F	2013-07-02	N
53.5633	F	2013-07-02	N
17.4648	F	2013-07-03	N
33.3552	F	2013-07-03	N
64.6571	F	2013-07-03	N
62.9021	F	2013-07-03	N
76.742	M	2013-07-03	N
60.0739	M	2013-07-03	N
17.4155	F	2013-07-04	N
30.8528	F	2013-07-04	N
84.7721	M	2013-07-04	N
36.8049	M	2013-07-04	N
39.4223	F	2013-07-04	N
62.9459	F	2013-07-04	N
48.8679	M	2013-07-04	N
32.6954	F	2013-07-04	N
47.4251	F	2013-07-05	N
47.6851	F	2013-07-05	N
83.3895	F	2013-07-05	N
63.7919	F	2013-07-08	N
50.9158	F	2013-07-08	N
56.2464	F	2013-07-09	N
40.0219	F	2013-07-09	N
87.9206	M	2013-07-09	N
46.0671	F	2013-07-10	N
42.1684	F	2013-07-10	N
69.1855	F	2013-07-10	N
36.5311	F	2013-07-10	N
52.7748	F	2013-07-10	N
33.8809	F	2013-07-11	N
37.6509	M	2013-07-11	N
27.0335	M	2013-07-11	N
50.5763	F	2013-07-11	N
39.3238	M	2013-07-11	N
19.2361	F	2013-07-11	N
35.885	M	2013-07-11	N
46.6119	M	2013-07-12	N
56.5257	F	2013-07-12	N
38.8392	F	2013-07-12	N
36.0575	M	2013-07-15	N
44.334	M	2013-07-15	N
65.8316	M	2013-07-15	N
82.59	M	2013-07-16	N
43.217	M	2013-07-16	N
74.0452	F	2013-07-16	N
48.5092	F	2013-07-16	N
24.9199	F	2013-07-16	N
42.9049	M	2013-07-16	N
29.191	M	2013-07-16	N
31.5592	F	2013-07-16	N
65.1006	M	2013-07-17	N
63.0418	M	2013-07-17	N
56.8898	F	2013-07-17	N
60.7173	M	2013-07-17	N
24.9966	F	2013-07-17	N
53.0431	F	2013-07-17	N
32.501	F	2013-05-30	N
40.345	F	2013-07-19	N
74.2724	F	2013-07-18	N
60.3504	F	2013-07-19	N
27.9781	F	2013-07-19	N
34.7023	F	2013-07-22	N
24.4956	F	2013-07-22	N
80.7365	F	2013-07-22	N
24.178	M	2013-07-22	N
37.5578	F	2013-07-23	N
32.5448	M	2013-07-23	N
85.4511	F	2013-07-23	N
55.7618	F	2013-07-23	N
45.1253	F	2013-07-22	N
56.0986	F	2013-07-23	N
73.1499	F	2013-07-23	N
76.7967	M	2013-07-23	N
72.5585	F	2013-07-23	N
46.8337	F	2013-07-23	N
47.0856	F	2013-07-24	N
74.0561	F	2013-07-24	N
56.167	F	2013-07-24	N
53.0924	F	2013-07-24	N
71.4935	M	2013-07-24	N
26.7707	M	2013-07-24	N
68.4736	F	2013-07-24	N
55.2526	M	2013-07-24	N
32.6461	M	2013-07-24	N
40.386	F	2013-07-25	N
36.7255	F	2013-07-25	N
43.5619	F	2013-07-25	N
80.3806	M	2013-07-24	N
65.7029	M	2013-07-24	N
59.1869	M	2013-07-25	N
68.6407	F	2013-07-25	N
54.1191	F	2013-07-25	N
80.167	F	2013-07-25	N
75.3867	M	2013-07-25	N
48.9117	F	2013-07-26	N
41.7522	F	2013-07-29	N
30.2533	F	2013-07-29	N
62.0507	F	2013-07-29	N
50.1054	F	2013-07-29	N
22.2752	F	2013-07-29	N
42.2971	F	2013-07-29	N
62.5407	F	2013-07-30	N
57.7413	F	2013-07-30	N
42.9459	M	2013-07-30	N
45.3908	F	2013-07-30	N
32.2601	F	2013-07-31	N
33.0459	F	2013-07-31	N
47.2635	F	2013-07-31	N
62.1821	M	2013-07-31	N
69.4401	M	2013-07-31	N
40.4791	F	2013-08-01	N
16.8405	M	2013-08-01	N
48.8323	F	2013-08-01	N
68.1013	F	2013-08-01	N
28.6023	F	2013-08-01	N
56.3641	F	2013-08-01	N
68.5503	M	2013-08-01	N
42.7789	F	2013-08-01	N
69.2485	F	2013-08-01	N
50.59	F	2013-08-02	N
42.6721	F	2013-08-02	N
69.4428	M	2013-08-02	N
40.5339	F	2013-08-02	N
46.3737	M	2013-08-02	N
43.1951	F	2013-08-06	N
51.4059	F	2013-08-06	N
64.4408	F	2013-08-06	N
49.0897	M	2013-08-06	N
50.809	F	2013-08-06	N
41.6208	F	2013-08-06	N
62.2669	F	2013-08-06	N
25.7659	F	2013-08-08	N
22.8583	F	2013-08-08	N
32.9555	M	2013-08-09	N
48.2245	M	2013-08-09	N
34.5791	F	2013-08-10	N
39.8275	M	2013-08-10	N
65.3415	F	2013-08-12	N
46.8446	F	2013-08-12	N
57.0212	M	2013-08-12	N
59.2279	M	2013-08-12	N
64.2464	F	2013-08-13	N
71.9069	F	2013-08-13	N
29.3032	F	2013-08-13	N
78.152	M	2013-08-13	N
55.2225	M	2013-08-13	N
19.3867	M	2013-08-13	N
73.41	F	2013-08-14	N
46.4285	F	2013-08-14	N
64.8734	F	2013-08-14	N
61.0048	F	2013-08-14	N
41.6537	F	2013-08-14	N
50.5161	F	2013-08-14	N
98.13	F	2013-08-14	N
59.551	F	2013-08-14	N
54.8036	M	2013-08-14	N
72.0383	F	2013-08-15	N
42.3326	F	2013-08-15	N
42.9651	F	2013-08-15	N
49.629	M	2013-08-15	N
56.4627	M	2013-08-15	N
69.2156	F	2013-08-16	N
33.8398	F	2013-08-16	N
34.8638	F	2013-08-19	N
48.386	M	2013-08-19	N
62.5873	M	2013-08-19	N
51.7153	M	2013-08-20	N
64.1944	F	2013-08-20	N
67.7974	F	2013-08-20	N
63.8631	F	2013-08-20	N
34.5051	F	2013-08-20	N
77.848	M	2013-08-20	N
26.4778	M	2013-08-22	N
27.0308	F	2013-08-22	N
61.2074	M	2013-08-22	N
60.7721	F	2013-08-22	N
33.5852	M	2013-08-19	N
23.5756	F	2013-08-19	N
45.5661	M	2013-08-19	N
48.8761	F	2013-08-22	N
34.4531	M	2013-08-22	N
59.3046	M	2013-08-22	N
37.0267	M	2013-08-22	N
47.332	F	2013-08-27	N
29.8754	F	2013-08-27	N
27.6468	F	2013-08-27	N
56.0903	M	2013-08-28	N
51.5428	M	2013-08-28	N
66.7762	F	2013-08-28	N
53.5414	F	2013-08-28	N
69.2266	F	2013-08-28	N
63.3374	M	2013-08-28	N
38.6776	M	2013-08-28	N
47.3018	F	2013-08-28	N
56.2081	F	2013-08-29	N
78.4394	F	2013-08-30	N
62.5435	M	2013-08-30	N
66.8118	F	2013-09-02	N
50.7789	M	2013-09-02	N
54.3436	F	2013-09-02	N
59.4908	M	2013-09-02	N
27.165	F	2013-09-02	N
23.4716	F	2013-09-02	N
72.1971	F	2013-09-02	N
46.3737	F	2013-09-02	N
61.2129	M	2013-09-03	N
48.7201	M	2013-09-03	N
33.963	F	2013-09-03	N
69.1745	F	2013-09-03	N
59.6824	F	2013-09-04	N
34.601	M	2013-09-04	N
67.8385	F	2013-09-04	N
72.9665	F	2013-09-04	N
39.5893	F	2013-09-04	N
27.4031	F	2013-09-04	N
48.4189	M	2013-09-04	N
59.0527	F	2013-09-04	N
66.0589	M	2013-09-04	N
67.4387	F	2013-09-05	N
51.707	M	2013-09-05	N
53.9357	M	2013-09-05	N
55.0582	M	2013-09-06	N
45.6099	M	2013-09-06	N
66.4668	F	2013-09-06	N
43.7399	F	2013-09-06	N
45.4593	F	2013-09-06	N
56.2245	M	2013-09-06	N
64.5585	F	2013-09-09	N
32.8186	F	2013-09-10	N
51.781	M	2013-09-10	N
60.742	F	2013-09-10	N
25.6619	M	2013-09-10	N
52.0164	F	2013-09-10	N
21.577	F	2013-09-10	N
77.9028	F	2013-09-10	N
72.2026	F	2013-09-10	N
38.1958	F	2013-09-10	N
39.4168	F	2013-09-11	N
57.6783	M	2013-09-11	N
32.1889	F	2013-09-11	N
54.601	M	2013-09-11	N
28.0274	F	2013-09-11	N
75.5756	M	2013-09-12	N
42.8747	F	2013-09-12	N
45.9055	F	2013-09-13	N
23.3347	F	2013-09-13	N
23.0801	M	2013-09-13	N
49.2758	F	2013-09-13	N
37.807	F	2013-09-13	N
52.8871	F	2013-09-16	N
43.77	F	2013-09-16	N
74.7871	F	2013-09-17	N
53.5852	F	2013-09-17	N
67.54	F	2013-09-17	N
62.5051	F	2013-09-17	N
38.2368	M	2013-09-17	N
41.3114	F	2013-09-17	N
55.154	F	2013-09-17	N
76.0301	M	2013-09-17	N
44.2683	F	2013-09-17	N
48.6078	F	2013-09-17	N
55.4908	F	2013-09-18	N
34.8665	M	2013-09-18	N
31.2471	F	2013-09-18	N
75.9644	F	2013-09-18	N
75.9151	F	2013-09-18	N
67.2389	M	2013-09-18	N
61.5715	F	2013-09-18	N
47.7755	M	2013-09-18	N
55.948	F	2013-09-18	N
49.9165	F	2013-09-18	N
30.2533	F	2013-09-18	N
62.7105	F	2013-09-18	N
41.7331	F	2013-09-20	N
32.5284	M	2013-09-19	N
46.2204	M	2013-09-19	N
36.0575	F	2013-09-19	N
17.0897	F	2013-09-20	N
59.5811	F	2013-09-20	N
28.6489	F	2013-09-20	N
48.6215	M	2013-09-20	N
42.9213	F	2013-09-20	N
38.6831	F	2013-09-20	N
62.8282	F	2013-09-23	N
22.3956	F	2013-09-24	N
65.2402	M	2013-09-24	N
26.6557	M	2013-09-24	N
30.7899	M	2013-09-24	N
47.384	F	2013-09-24	N
62.3628	M	2013-09-24	N
73.5688	M	2013-09-24	N
87.5209	F	2013-09-24	N
27.499	F	2013-09-25	N
60.7995	M	2013-09-25	N
65.9357	F	2013-09-26	N
70.7269	F	2013-09-26	N
43.3511	F	2013-09-26	N
51.2444	F	2013-09-26	N
79.8056	M	2013-09-26	N
72.5941	M	2013-09-26	N
33.2101	F	2013-09-27	N
52.6133	F	2013-09-30	N
51.0472	F	2013-09-30	N
42.8419	F	2013-09-30	N
27.9644	F	2013-09-30	N
22.2615	M	2013-09-30	N
87.3676	F	2013-09-30	N
31.5975	F	2013-09-30	N
66.4805	F	2013-09-30	N
24.2765	M	2013-10-01	N
47.4962	F	2013-10-01	N
22.757	F	2013-10-01	N
57.0103	F	2013-10-03	N
51.9589	M	2013-10-03	N
61.2977	F	2013-10-03	N
55.3484	M	2013-10-03	N
74.13	F	2013-10-04	N
41.6756	F	2013-10-04	N
68.5476	F	2013-10-04	N
32.9528	M	2013-10-04	N
71.9863	M	2013-10-04	N
23.9233	M	2013-10-04	N
44.9254	F	2013-10-04	N
41.4346	M	2013-10-04	N
75.7344	F	2013-10-04	N
45.2868	F	2013-10-04	N
47.0335	F	2013-10-04	N
57.6263	F	2013-10-04	N
69.7933	M	2013-10-04	N
55.551	F	2013-10-04	N
74.4011	F	2013-10-04	N
77.7687	F	2013-10-04	N
17.1499	M	2013-10-08	N
29.8891	M	2013-10-08	N
41.5168	M	2013-10-10	N
31.5702	M	2013-10-10	N
55.3046	F	2013-10-10	N
52.4764	F	2013-10-10	N
70.5462	F	2013-10-10	N
35.551	M	2013-10-10	N
68.7392	M	2013-10-10	N
43.9945	M	2013-10-11	N
61.0185	M	2013-10-11	N
60.1999	M	2013-10-11	N
64.3915	F	2013-10-11	N
47.091	M	2013-10-11	N
73.6591	M	2013-10-11	N
44.6434	M	2013-10-11	N
68.0958	F	2013-10-14	N
59.4935	M	2013-10-14	N
45.7769	F	2013-10-14	N
38.078	F	2013-10-14	N
17.5907	F	2013-10-14	N
71.3676	M	2013-10-14	N
54.1766	F	2013-10-14	N
63.7454	M	2013-10-14	N
82.4449	M	2013-10-14	N
71.1211	F	2013-10-14	N
61.8015	F	2013-10-14	N
17.6016	F	2013-10-14	N
30.8282	F	2013-10-14	N
61.4921	M	2013-10-14	N
42.4257	F	2013-10-14	N
71.6961	F	2013-10-14	N
29.4264	M	2013-10-15	N
23.3238	M	2013-10-15	N
51.7016	M	2013-10-15	N
63.5838	F	2013-10-15	N
71.436	F	2013-10-15	N
36.5147	F	2013-10-15	N
66.0945	F	2013-10-15	N
26.1109	F	2013-10-15	N
26.36	F	2013-10-15	N
58.7734	F	2013-10-15	N
43.3621	M	2013-10-15	N
42.0397	F	2013-10-15	N
48.9938	M	2013-10-15	N
66.7515	F	2013-10-15	N
43.655	F	2013-10-16	N
44.7173	F	2013-10-16	N
46.1109	M	2013-10-16	N
53.2074	F	2013-10-16	N
66.6968	F	2013-10-16	N
79.614	F	2013-10-16	N
46.8364	F	2013-10-16	N
37.5852	F	2013-10-17	N
39.5373	F	2013-10-17	N
45.6454	F	2013-10-17	N
56.4025	F	2013-10-17	N
51.0746	M	2013-10-17	N
72.7365	M	2013-10-17	N
66.8857	F	2013-10-17	N
88.5695	F	2013-10-17	N
26.8611	F	2013-10-17	N
62.13	F	2013-10-17	N
63.3593	M	2013-10-17	N
62.089	F	2013-10-17	N
23.7645	F	2013-10-17	N
23.258	F	2013-10-17	N
73.5277	M	2013-10-17	N
38.1027	F	2013-10-17	N
17.2156	F	2013-10-21	N
45.4209	F	2013-10-21	N
42.5873	M	2013-10-21	N
55.8385	M	2013-10-21	N
23.3292	F	2013-10-21	N
53.974	F	2013-10-21	N
80.7283	F	2013-10-21	N
68.8049	M	2013-10-21	N
19.0527	M	2013-10-22	N
57.1472	F	2013-10-22	N
56.3559	F	2013-10-22	N
72.3477	F	2013-10-22	N
80.8268	F	2013-10-22	N
64.7967	M	2013-10-22	N
40.6954	F	2013-10-23	N
66.1136	F	2013-10-23	N
34.089	M	2013-10-23	N
58.2286	M	2013-10-23	N
57.8097	M	2013-10-23	N
51.8111	M	2013-10-23	N
56.0356	F	2013-10-23	N
59.4415	F	2013-10-23	N
73.5524	F	2013-10-23	N
31.5619	F	2013-10-24	N
76.0767	F	2013-10-24	N
16.4134	M	2013-10-24	N
64.3504	M	2013-10-24	N
60.4381	M	2013-10-24	N
82.6886	F	2013-10-25	N
73.3525	F	2013-10-25	N
31.7536	F	2013-10-28	N
21.2512	F	2013-10-28	N
59.822	F	2013-10-28	N
69.6099	F	2013-10-29	N
54.2697	F	2013-10-30	N
53.4346	M	2013-10-31	N
39.7399	F	2013-11-01	N
59.5811	F	2013-11-01	N
45.5305	F	2013-11-04	N
45.1499	M	2013-11-04	N
48.8925	F	2013-11-04	N
43.9617	F	2013-11-04	N
36.2683	F	2013-11-04	N
37.6783	F	2013-11-04	N
78.5216	F	2013-11-05	N
76.6927	F	2013-11-05	N
45.5359	F	2013-11-06	N
67.269	F	2013-11-06	N
66.7132	F	2013-11-06	N
56.5832	F	2013-11-06	N
82.9624	F	2013-11-06	N
62.1766	F	2013-11-07	N
44.5284	M	2013-11-08	N
21.9548	F	2013-11-08	N
47.2142	F	2013-11-08	N
53.1061	F	2013-11-08	N
62.0507	M	2013-11-11	N
22.0534	F	2013-11-11	N
71.781	M	2013-11-11	N
31.9535	M	2013-11-11	N
92.3696	F	2013-11-12	N
69.2238	M	2013-11-12	N
47.5647	M	2013-11-12	N
59.9206	M	2013-11-12	N
54.0315	F	2013-11-12	N
38.8966	F	2013-11-12	N
37.0787	F	2013-11-12	N
33.629	F	2013-11-12	N
45.3717	F	2013-11-13	N
55.0445	F	2013-11-13	N
44.9884	F	2013-11-13	N
20.5366	F	2013-11-13	N
64.0657	F	2013-11-13	N
32.783	F	2013-11-13	N
42.1656	F	2013-11-13	N
75.7262	F	2013-11-13	N
63.9288	F	2013-11-13	N
28.5448	F	2013-11-13	N
44.5558	F	2013-11-13	N
76.2491	M	2013-11-13	N
64.4134	F	2013-11-13	N
48.9199	F	2013-11-14	N
52.4928	M	2013-11-14	N
33.6454	F	2013-11-14	N
59.3155	F	2013-11-14	N
45.2977	M	2013-11-14	N
44.2574	F	2013-11-15	N
29.2731	M	2013-11-15	N
63.9206	F	2013-11-15	N
53.6099	F	2013-11-15	N
44.6078	F	2013-11-15	N
55.499	M	2013-11-15	N
50.5544	M	2013-11-15	N
28.1478	M	2013-11-18	N
44.4353	F	2013-11-18	N
16.3149	F	2013-11-18	N
46.4449	F	2013-11-18	N
20.8378	F	2013-11-18	N
84.178	F	2013-11-18	N
53.8097	M	2013-11-18	N
36.1342	M	2013-11-18	N
51.5537	F	2013-11-18	N
35.6906	F	2013-11-19	N
59.718	F	2013-11-19	N
74.4011	F	2013-11-19	N
57.128	M	2013-11-19	N
45.9055	F	2013-11-19	N
18.8665	F	2013-11-19	N
56.6735	F	2013-11-19	N
41.1198	M	2013-11-19	N
57.5441	M	2013-11-19	N
41.796	F	2013-11-20	N
16.5613	F	2013-11-20	N
62.0698	M	2013-11-20	N
29.3032	F	2013-11-20	N
78.2122	M	2013-11-20	N
40.8816	F	2013-11-20	N
34.0917	F	2013-11-20	N
41.4182	F	2013-11-20	N
22.0534	F	2013-11-20	N
36.3669	F	2013-11-20	N
46.1739	M	2013-11-21	N
51.3758	F	2013-11-21	N
63.8877	F	2013-11-22	N
54.1081	F	2013-11-25	N
20.4654	F	2013-11-25	N
41.0951	M	2013-11-25	N
60.6379	F	2013-11-25	N
26.9021	F	2013-11-25	N
71.4086	M	2013-11-25	N
45.8152	F	2013-11-25	N
32.0192	F	2013-11-26	N
43.499	F	2013-11-26	N
47.8658	F	2013-11-26	N
69.7276	F	2013-11-26	N
35.7125	M	2013-11-26	N
63.4168	M	2013-11-26	N
56.7611	M	2013-11-27	N
38.4695	F	2013-11-27	N
54.3381	M	2013-11-27	N
32.5832	F	2013-11-27	N
67.6413	M	2013-11-27	N
49.9165	F	2013-11-27	N
74.4805	F	2013-11-28	N
22.1848	F	2013-11-28	N
61.0404	F	2013-11-28	N
39.2991	F	2013-11-28	N
71.9918	F	2013-11-29	N
51.9836	M	2013-11-29	N
43.9124	F	2013-12-02	N
59.7426	F	2013-12-02	N
41.6947	F	2013-12-02	N
51.6687	F	2013-12-02	N
21.8645	F	2013-12-02	N
57.577	F	2013-12-02	N
49.6126	F	2013-12-02	N
74.2697	M	2013-12-02	N
32.0602	F	2013-12-02	N
53.1608	F	2013-12-02	N
28.2902	F	2013-12-02	N
40.1259	F	2013-12-03	N
53.2923	F	2013-12-03	N
35.7591	F	2013-12-03	N
48.8816	M	2013-12-03	N
23.3812	F	2013-12-03	N
40.3149	F	2013-12-03	N
40.7392	F	2013-12-04	N
38.6995	F	2013-12-04	N
47.373	M	2013-12-04	N
42.1218	F	2013-12-04	N
67.258	M	2013-12-04	N
67.2936	M	2013-12-05	N
65.5989	F	2013-12-05	N
46.6037	F	2013-12-05	N
53.2621	M	2013-12-05	N
40.178	F	2013-12-06	N
48.6927	F	2013-12-06	N
82.5626	F	2013-12-06	N
[truncated: 1,585 more rows]
