# Supplementary material for: What does it mean if a patient is positive for anti-Jo-1 in routine hospital practice? A retrospective nested case-control study
Source: F1000Res. 2018 Jun 4;7:698. [Version 1] doi: 10.12688/f1000research.14834.1 (PMC6058461; doi:10.12688/f1000research.14834.1)
Supplement: Supplementary file 2 [file f1000research-7-16147-s0001.tgz]

Archive with 1 entries (1 files):
- 8e35c5c7-bf43-4df8-a57e-967c76e6ba13.docx
