# Supplementary material for: What does it mean if a patient is positive for anti-Jo-1 in routine hospital practice? A retrospective nested case-control study
Source: F1000Res. 2018 Jun 4;7:698. [Version 1] doi: 10.12688/f1000research.14834.1 (PMC6058461; doi:10.12688/f1000research.14834.1)
Supplement: Supplementary file 3 [file f1000research-7-16147-s0002.tgz]

Archive with 1 entries (1 files):
- 6b2fbe02-57d4-4ad2-bbfb-8d0ebeccdb50.docx
